# Supplementary material for: TIPS: a novel pathway-guided joint model for transcriptome-wide association studies
Source: Brief Bioinform. 2024 Nov 16;25(6):bbae587. doi: 10.1093/bib/bbae587 (PMC11568880; doi:10.1093/bib/bbae587)
Supplement: TIPS_R1_supp_table_bbae587 [file tips_r1_supp_table_bbae587.xlsx]

## Sheet: Table S1. TIPS SBP
Pathway name	Pathway size	LRT p-value	BH corrected p-value	Matched genes
KEGG SNARE interactions in vesicular transport	5	4.7e-25	1.21e-22	GOSR2, STX10, SNAP47, YKT6, BET1L
Reactome RNA Polymerase I Transcription	5	2.07e-23	5.32e-21	POLR1D, RRN3, KAT2B, TAF1C
Reactome mRNA Splicing - Minor Pathway	6	1.07e-20	2.76e-18	SF3B3, POLR2D, POLR2J, LSM2, SNRPF, SF3B5
KEGG Cytokine-cytokine receptor interaction	10	4.92e-17	1.26e-14	TNFSF12, IL15RA, IL17RA, IL10RB, BMPR2, TNFRSF21, IL4R
KEGG Amyotrophic lateral sclerosis (ALS)	5	2.1e-16	5.39e-14	CASP9, CAT, TOMM40L, MAPK12
Reactome Mitochondrial Protein Import	5	3.14e-16	8.07e-14	TIMM17A, CHCHD4, SLC25A4, TOMM7
KEGG Hypertrophic cardiomyopathy (HCM)	7	4.18e-16	1.07e-13	CACNA2D1, TPM2, SGCG, ITGA1
BioCarta MAPKinase Signaling Pathway	7	4.25e-16	1.09e-13	MEF2D, MKNK1, MAP3K10, MAP3K11, MKNK2
Reactome Sphingolipid metabolism	7	5.22e-16	1.34e-13	NEU3, KDSR, ARSA, GBA2, SMPD1, CERS4
Reactome Glycerophospholipid biosynthesis	8	1.65e-15	4.25e-13	LPCAT4, PLD2, CHPT1, LPIN3, MBOAT7
Reactome Respiratory electron transport, ATP synthesis by chemiosmotic coupling, and heat production by uncoupling proteins.	10	2.45e-15	6.29e-13	NDUFA7, NDUFA10, NDUFB2, NDUFB4, NDUFB10, NDUFC2, NDUFS2, NDUFV1, NDUFS5
Reactome Glucose metabolism	6	3.27e-15	8.39e-13	ALDOA, GOT2, PPP2R1A, SLC25A1
KEGG Arginine and proline metabolism	8	4.07e-15	1.05e-12	GOT2, ALDH7A1, LAP3, ALDH1B1, OAT, ALDH9A1, PRODH, ALDH4A1
Reactome Extracellular matrix organization	6	8.16e-15	2.1e-12	COL6A2, PLOD2, TIMP2, COL27A1
KEGG Epithelial cell signaling in Helicobacter pylori infection	8	3.19e-14	8.19e-12	CASP3, CSK, TCIRG1, ATP6V1E1, ATP6V1B2
KEGG N-Glycan biosynthesis	5	3.86e-14	9.91e-12	B4GALT1, DDOST, MAN2A2, ST6GAL1
Reactome Cell junction organization	7	2.19e-13	5.62e-11	CDH5, PARVB, LAMA3, FBLIM1, PVR, RSU1, CD151
Reactome Factors involved in megakaryocyte development and platelet production	5	2.52e-13	6.47e-11	ITPK1, MFN1, DOCK6, CABLES2
Reactome NCAM1 interactions	5	3.08e-13	7.92e-11	COL4A4, AGRN, PRNP
KEGG Butanoate metabolism	7	4.43e-13	1.14e-10	ALDH1B1, ACAT1, ALDH9A1, ALDH7A1, ALDH5A1
Reactome DNA Repair	10	8.25e-13	2.12e-10	MAD2L2, ERCC6, APEX1, LIG3, LIG4, POLR2D, XRCC5
Reactome Mitotic Prometaphase	8	1.11e-12	2.85e-10	NUP133, NUP107, RAD21, NUP85, BUB3
Reactome Metabolism of vitamins and cofactors	7	1.21e-12	3.1e-10	NAMPT, CYB5A, CYB5R3, FPGS, RFK, SLC25A16
KEGG Phosphatidylinositol signaling system	5	1.38e-12	3.54e-10	INPP1, ITPK1, DGKQ, DGKG
Reactome mRNA Processing	13	7.08e-12	1.82e-09	SF3B3, NUP54, POLR2D, NUP133, NUP107, LSM2, SNRPF, CPSF7, NUP85, SF3B5
Reactome Antiviral mechanism by IFN-stimulated genes	8	1.21e-11	3.12e-09	MX1, NUP54, NUP133, EIF2AK2, NUP107, NUP85
KEGG Arachidonic acid metabolism	6	1.48e-11	3.81e-09	CYP2J2, CBR1, LTA4H
Reactome Formation of the ternary complex, and subsequently, the 43S complex	12	2.64e-11	6.78e-09	RPSA, RPS3, RPS5, RPS6, RPS18, RPS23, RPS25, RPS28
Reactome Membrane Trafficking	16	4.1e-11	1.05e-08	AP4B1, CHMP4B, CTSZ, DNM1, GJA5, CHMP4A, IGF2R, CHMP3, RAB5C, TSG101, STAM, SEC24C
KEGG Regulation of actin cytoskeleton	10	6.28e-11	1.61e-08	BAIAP2, ITGB2, GNA12, CHRM2, CYFIP1, RDX, CYFIP2, ARPC2, ITGA1
KEGG Amino sugar and nucleotide sugar metabolism	5	7.81e-11	2.01e-08	CYB5R3, GNE, UAP1
KEGG Cell cycle	10	8.1e-11	2.08e-08	CDC16, GADD45G, RBL2, BUB3, RAD21, WEE1, MAD2L2
Reactome Phase II conjugation	6	9.2e-11	2.36e-08	GSS, GSTP1, MAT2A, MGST2, GGCT
Reactome Cell-Cell communication	9	1.6e-10	4.1e-08	CDH5, PARVB, PVR, RSU1, CD151
Reactome Signaling by Rho GTPases	7	2e-10	5.14e-08	CHN2, A2M, ARHGAP17, ARAP3
KEGG Ubiquitin mediated proteolysis	12	2.89e-10	7.43e-08	HERC1, TRIM37, UBE2QL1, UBE2I, RCHY1, UBE2J1, SAE1, UBE2F
Reactome Transcription	14	4.91e-10	1.26e-07	ERCC6, POLR1D, POLR2D, RRN3, SNRPF, TAF11, TFAM, CPSF7, KAT2B, TAF1C, CCNT1
KEGG Arrhythmogenic right ventricular cardiomyopathy (ARVC)	6	1.03e-09	2.65e-07	CACNA2D1, DSG2, SGCA, ITGA1
KEGG TGF-beta signaling pathway	6	1.18e-09	3.03e-07	RBL2, PPP2R1A, BMPR2, ZFYVE16
Reactome Interactions of Vpr with host cellular proteins	6	3.4e-09	8.75e-07	SLC25A4, NUP133, BANF1
KEGG Dilated cardiomyopathy	7	3.49e-09	8.97e-07	CACNA2D1, CACNA2D3, SGCG, SGCA, ITGA1
KEGG Oxidative phosphorylation	15	3.93e-09	1.01e-06	TCIRG1, ATP6V1E1, ATP6V1B2, NDUFB2, NDUFA10, NDUFA7, PPA1, NDUFB10, NDUFC2, NDUFV1, NDUFS5, NDUFS2, NDUFB4
Reactome RNA Polymerase II Transcription	8	4.16e-09	1.07e-06	PAPOLA, POLR2D, TAF11, CPSF7, CCNT1
Reactome Antigen Presentation: Folding, assembly and peptide loading of class I MHC	5	4.49e-09	1.15e-06	HLA-C, TAP1, SEC24C
KEGG Pathways in cancer	14	4.65e-09	1.19e-06	FZD4, GSTP1, LAMC1, STAT5B, RALB, CASP9, STK4, FH
BioCarta Mechanism of Gene Regulation by Peroxisome Proliferators via PPARa(alpha)	6	7.36e-09	1.89e-06	FAT1, MRPL11, STAT5B
Reactome Deadenylation-dependent mRNA decay	7	7.56e-09	1.94e-06	EXOSC6, EIF4B, EXOSC2, LSM5
Reactome Circadian Clock	5	8.94e-09	2.3e-06	NAMPT, NCOA6, MEF2D, SREBF1
Reactome Activation of Chaperone Genes by XBP1(S)	5	2.29e-08	5.89e-06	SSR1, WFS1, GOSR2
Reactome Metabolism of nucleotides	8	2.54e-08	6.53e-06	DCTD, APRT, ATIC, NME1, CAT
Reactome Signaling by Insulin receptor	8	4.14e-08	1.06e-05	TCIRG1, EIF4B, EIF4EBP1, SHC2, ATP6V1B2, ATP6V1E1, RPS6
Reactome Glutathione conjugation	5	5.24e-08	1.35e-05	GSS, GSTP1, MGST2, GGCT
Reactome mRNA Splicing	9	6.99e-08	1.8e-05	PAPOLA, SF3B3, POLR2D, CPSF7, SF3B5
Reactome RNA Polymerase I, RNA Polymerase III, and Mitochondrial Transcription	6	1.66e-07	4.27e-05	ERCC6, POLR1D, RRN3, TFAM, TAF1C
KEGG Glycerolipid metabolism	6	1.68e-07	4.32e-05	AKR1B1, ALDH1B1, DGKQ, DGKG, ALDH9A1
Reactome Thrombin signalling through proteinase activated receptors (PARs)	6	1.73e-07	4.45e-05	GNA12, GNB2, GNG10, ARRB2
Reactome RNA Polymerase I Transcription Initiation	5	2.48e-07	6.37e-05	ERCC6, POLR1D, RRN3, TAF1C
Reactome Transport of glucose and other sugars, bile salts and organic acids, metal ions and amine compounds	6	2.74e-07	7.05e-05	SLC2A12, SLC22A18, SLC14A1, SLC2A11, SLC16A3
Reactome MHC class II antigen presentation	12	7.64e-07	0.000196418	CTSO, DYNC1I2, HLA-DMA, CANX, RILP, CTSF, SEC24C
Reactome Asparagine N-linked glycosylation	8	7.87e-07	0.000202137	DDOST, B4GALT1, EDEM2, SEC24C
Reactome HIV Life Cycle	14	9.42e-07	0.000242145	LIG4, NUP54, POLR2D, POLR2J, NUP133, TAF11, TSG101, XRCC5, BANF1, CCNT1
KEGG p53 signaling pathway	7	9.96e-07	0.000255869	RCHY1, GADD45G, CCNG1
Reactome Transport of Mature mRNA Derived from an Intronless Transcript	5	1.07e-06	0.000274824	CPSF1, NUP54, NUP133
Reactome Transport of Mature Transcript to Cytoplasm	5	1.07e-06	0.000274825	CPSF1, NUP54, NUP133
KEGG Pyrimidine metabolism	12	1.22e-06	0.00031479	POLR2J, POLR1D, CANT1, NME1, DCTD, POLR2D, UCKL1
Reactome Metabolism of non-coding RNA	5	1.27e-06	0.000326637	NUP133, SNRPF
Reactome Formation of Fibrin Clot (Clotting Cascade)	5	1.78e-06	0.000458275	TFPI, C1QBP
Reactome G alpha (12/13) signalling events	5	2.19e-06	0.000563212	GNA12, GNB2, GNG5
Reactome Gastrin-CREB signalling pathway via PKC and MAPK	9	2.35e-06	0.000603558	DGKG, DGKQ, GNB2, GNG5, APP
Reactome The citric acid (TCA) cycle and respiratory electron transport	14	2.54e-06	0.00065192	FH, NDUFA10, NDUFB4, NDUFB6, NDUFB10, NDUFC2, PDHX
KEGG Fatty acid metabolism	7	4.7e-06	0.00120767	ALDH1B1, ACADM, ACADVL, ALDH9A1
Reactome Nonsense Mediated Decay Enhanced by the Exon Junction Complex	27	4.89e-06	0.00125642	CASC3, PABPC1, RPSA, RPL10A, SMG9, RPL3L, RPL9, RPL12, RPL13, RPL18A, RPL27A, RPL34, RPLP0, RPS3, RPS5, RPS6, RPS18, RPS23, RPS25, UPF3A, RPL23
Reactome Diabetes pathways	11	7.49e-06	0.00192562	EXOSC6, EXOC2, SSR1, WFS1, GOSR2
KEGG Intestinal immune network for IgA production	5	7.63e-06	0.00196104	IL15RA, LTBR
KEGG Lysosome	20	1.14e-05	0.00292952	PLA2G15, CTSZ, CLTCL1, AP4B1, SMPD1, CTSH, CTSO, CTSC, AP3D1, AP3M2, TCIRG1, SGSH, CTSF, TPP1, GAA
Reactome Regulation of Insulin Secretion	7	2.31e-05	0.00592796	RAPGEF3, GNB2, GNG5, SLC25A4
Reactome NCAM signaling for neurite out-growth	5	2.69e-05	0.00690551	AGRN, PRNP
Reactome GABA receptor activation	5	3.17e-05	0.00814224	GABRA4, GNB2, GNG10
Reactome Processing of Capped Intron-Containing Pre-mRNA	13	3.35e-05	0.00860982	PAPOLA, SF3B3, NUP54, POLR2D, NUP133, CPSF7, SF3B5
KEGG beta-Alanine metabolism	5	4.58e-05	0.0117826	ALDH1B1, ABAT, ALDH7A1
KEGG Leishmania infection	7	8.69e-05	0.0223224	HLA-DMA, IFNGR1, HLA-DPA1, HLA-DQB1
Reactome Glucagon-type ligand receptors	5	8.96e-05	0.0230185	GNB2, GNG5, VIPR2
KEGG Valine, leucine and isoleucine degradation	9	0.000129739	0.033343	ACADM, ACAT1, HIBADH, BCKDHA
KEGG Focal adhesion	12	0.000162154	0.0416736	LAMC1, VTN, CAV3, COL6A2, PARVB, ITGA1, SHC2
KEGG Jak-STAT signaling pathway	10	0.000162276	0.0417049	STAM, STAT5B, STAT6, IL15RA, PIM1, IL4R
KEGG Progesterone-mediated oocyte maturation	7	0.000185371	0.0476405	CDC16, ANAPC4, ANAPC13, CDC25B
Reactome Developmental Biology	21	0.000192652	0.0495116	COL4A4, COL6A2, UNC5B, NCOA6, ITGA1, LAMC1, MEF2D, PITPNA, PRNP, RDX, MED25, CCNC, MED17

## Sheet: Table S2. CoMM SBP
Pathway name	Pathway size	Exact test p-value	BH corrected p-value	Matched genes
Reactome Metabolism of RNA	50	5.76e-05	0.0113	EIF4B/RPL13/RPL27A/RPL34/RPS18/RPS23/UBA52/PSMD14/PPP2R1A/PSMD5/NUP54/SNRPF/PRKCA/XPO1/EXOSC6/EXOSC2/UPF3A
KEGG Arginine and proline metabolism	8	8.76e-05	0.0113	OAT/ALDH7A1/PRODH/ALDH4A1/ALDH1B1/LAP3
Reactome Metabolism of mRNA	45	2.12e-04	0.0181	EIF4B/RPL13/RPL27A/RPL34/RPS18/RPS23/UBA52/PSMD14/PPP2R1A/PSMD5/PRKCA/XPO1/EXOSC6/EXOSC2/UPF3A
Reactome Metabolism of proteins	51	2.87e-04	0.0185	EIF4B/RPL13/RPL27A/RPL34/RPS18/RPS23/UBA52/EIF3D/GGCX/PROS1/VKORC1/SEC24C/CANX/TUBA1B/NOP56/PIGP
Reactome Immune System	69	5.06e-04	0.0196	UBA52/PROS1/PSMD14/PPP2R1A/PSMD5/NUP54/MAPK12/CASP9/TAP1/TICAM1/SEC24C/CDC16/EIF2AK2/CSK/CTSC/CANX/IFITM2/IFITM1/ANAPC13
Reactome Developmental Biology	21	5.28e-04	0.0196	MAPK12/DPYSL4/UNC5B/NCOA6/ITGA1/LAMC1/SREBF1/MED25/CCNC
KEGG Oocyte meiosis	7	5.35e-04	0.0196	PPP2R1A/MAPK12/CDC16/MAD2L2/ANAPC13
KEGG Amyotrophic lateral sclerosis (ALS)	5	1.15e-03	0.0368	MAPK12/CASP9/CAT/TOMM40L

## Sheet: Table S3. PrediXcan SBP
Pathway name	Pathway size	Exact test p-value	BH corrected p-value	Matched genes
Reactome Signaling by EGFR in Cancer	6	2.07e-05	0.00308	UBA52/ADCY4/PRKCA/CASP9/STAM/CSK
Reactome Signaling by GPCR	18	2.4e-05	0.00308	PPP2R1A/ADCY4/PRKCA/GNG5/GPR17/CHRM2/RGS12/VIPR2/FZD4/RGS11/RGS6
Reactome Immune System	69	4.2e-05	0.0036	UBA52/PPP2R1A/PSMB3/PSMC3/PSMD5/NUP54/MAPK12/CASP9/HLA-C/TAP1/TICAM1/SEC24C/ANAPC4/CDC16/EIF2AK2/CSK/STAT5B/CTSC/CANX/CTSF/PANX1/IFITM2/IFNGR1/SP100/ANAPC13
Reactome Metabolism of proteins	51	7.28e-05	0.00406	EIF4EBP1/RPL13/RPL18A/RPL27A/RPL34/RPS16/RPS23/RPS26/SSR1/UBA52/EIF3D/GGCX/VKORC1/SEC24C/TOMM7/CANX/NOP56/PIGP/GALNT10/ST6GAL1
KEGG Pathways in cancer	14	8.11e-05	0.00406	PRKCA/CASP3/CASP9/COL4A4/LAMC1/LAMA3/STAT5B/FZD4/STK4
KEGG Oocyte meiosis	7	0.000125	0.00406	PPP2R1A/ADCY4/MAPK12/ANAPC4/CDC16/ANAPC13
Reactome Signaling by FGFR in disease	7	0.000125	0.00406	UBA52/PPP2R1A/ADCY4/PRKCA/CASP9/STAT5B
KEGG Amyotrophic lateral sclerosis (ALS)	5	0.000126	0.00406	MAPK12/CASP3/CASP9/CAT/TOMM40L
Reactome Signalling by NGF	12	0.000146	0.00416	UBA52/PPP2R1A/ADCY4/PRKCA/RTN4/MAPK12/CASP3/CASP9
KEGG MAPK signaling pathway	18	0.000177	0.00455	PRKCA/MAPK12/CASP3/DUSP5/PTPN5/MKNK2/STK4/PPP5C/GADD45G/CACNA2D1
Reactome Metabolism of amino acids and derivatives	25	0.000242	0.00564	PSMB3/PSMC3/PSMD5/HIBADH/GOT2/OAT/ALDH7A1/PCBD1/ADI1/PRODH/SUOX/ALDH4A1
Reactome GPCR downstream signaling	16	0.00034	0.00727	ADCY4/PRKCA/GNG5/GPR17/CHRM2/RGS12/VIPR2/RGS11/RGS6
KEGG Arginine and proline metabolism	8	0.000429	0.00847	GOT2/OAT/ALDH7A1/PRODH/ALDH4A1/ALDH1B1
KEGG Lysosome	20	0.000548	0.01005	CTSZ/IGF2R/SMPD1/CTSC/CTSF/TPP1/PLA2G15/AP3D1/AP3M2/NPC1
Reactome G alpha (i) signalling events	11	0.000604	0.01035	ADCY4/GNG5/GPR17/CHRM2/RGS12/RGS11/RGS6
Reactome Signaling by FGFR	6	0.000654	0.01051	UBA52/PPP2R1A/ADCY4/PRKCA/CASP9
Reactome Generic Transcription Pathway	22	0.0014	0.02065	UBA52/MED25/CCNC/KAT2B/ZNF320/NOTCH4/ZNF304/ZNF436/ZNF160/CCNT1
Reactome Metabolism of mRNA	45	0.00145	0.02065	RPL13/RPL18A/RPL27A/RPL34/RPS16/RPS23/RPS26/UBA52/PPP2R1A/PSMB3/PSMC3/PSMD5/PRKCA/XPO1/EXOSC6/LSM5
Reactome Metabolism of RNA	50	0.00182	0.02396	RPL13/RPL18A/RPL27A/RPL34/RPS16/RPS23/RPS26/UBA52/PPP2R1A/PSMB3/PSMC3/PSMD5/NUP54/PRKCA/XPO1/EXOSC6/LSM5
KEGG Progesterone-mediated oocyte maturation	7	0.00198	0.02396	ADCY4/MAPK12/ANAPC4/CDC16/ANAPC13
Reactome Apoptosis	16	0.00205	0.02396	UBA52/PSMB3/PSMC3/PSMD5/CASP3/CASP9/DSG2/BAK1
Reactome Cytokine Signaling in Immune system	16	0.00205	0.02396	UBA52/NUP54/HLA-C/EIF2AK2/STAT5B/IFITM2/IFNGR1/SP100
KEGG Cell cycle	10	0.00238	0.02519	ANAPC4/RBL2/WEE1/CDC16/ANAPC13/GADD45G
Reactome PPARA Activates Gene Expression	10	0.00238	0.02519	ANGPTL4/SREBF1/MED25/CCNC/TNFRSF21/ACADM
Reactome Adaptive Immune System	47	0.00245	0.02519	UBA52/PPP2R1A/PSMB3/PSMC3/PSMD5/CASP9/HLA-C/TAP1/SEC24C/ANAPC4/CDC16/CSK/CTSC/CANX/CTSF/ANAPC13
KEGG Wnt signaling pathway	5	0.00333	0.02802	PPP2R1A/PRKCA/FZD4/NFATC1
KEGG Fc gamma R-mediated phagocytosis	5	0.00333	0.02802	PRKCA/PLD2/ASAP3/ARPC2
KEGG GnRH signaling pathway	5	0.00333	0.02802	ADCY4/PRKCA/MAPK12/PLD2
Reactome Downstream signal transduction	5	0.00333	0.02802	ADCY4/PRKCA/CASP9/STAT5B
Reactome Antigen Presentation: Folding, assembly and peptide loading of class I MHC	5	0.00333	0.02802	HLA-C/TAP1/SEC24C/CANX
Reactome Class I MHC mediated antigen processing & presentation	28	0.00338	0.02802	UBA52/PSMB3/PSMC3/PSMD5/HLA-C/TAP1/SEC24C/ANAPC4/CDC16/CANX/ANAPC13
Reactome Mitotic G1-G1/S phases	14	0.00399	0.03045	UBA52/PPP2R1A/PSMB3/PSMC3/PSMD5/RBL2/WEE1
Reactome Interferon Signaling	14	0.00399	0.03045	UBA52/NUP54/HLA-C/EIF2AK2/IFITM2/IFNGR1/SP100
Reactome Developmental Biology	21	0.00403	0.03045	MAPK12/DPYSL4/COL4A4/ITGA1/LAMC1/ANGPTL4/SREBF1/MED25/CCNC
KEGG Natural killer cell mediated cytotoxicity	8	0.00456	0.03095	PRKCA/CASP3/HLA-C/IFNGR1/NFATC1
Reactome Metabolism of nucleotides	8	0.00456	0.03095	APRT/ATIC/NME1/PNP/CAT
Reactome Translation	29	0.00466	0.03095	EIF4EBP1/RPL13/RPL18A/RPL27A/RPL34/RPS16/RPS23/RPS26/SSR1/UBA52/EIF3D
Reactome Cell Cycle, Mitotic	29	0.00466	0.03095	UBA52/PPP2R1A/PSMB3/PSMC3/PSMD5/TUBGCP5/ANAPC4/RBL2/WEE1/XPO1/CDC16
Reactome Hemostasis	33	0.0047	0.03095	PPP2R1A/PRKCA/SLC16A3/WEE1/CSK/TEK/SLC7A5/GNG5/F5/ALDOA/TFPI/MFN1
Reactome Host Interactions of HIV factors	18	0.00514	0.03301	UBA52/PSMB3/PSMC3/PSMD5/NUP54/XPO1/CCNT1/BANF1
Reactome Cell Cycle Checkpoints	15	0.00643	0.04032	UBA52/PSMB3/PSMC3/PSMD5/ANAPC4/WEE1/CDC16
KEGG Purine metabolism	12	0.0078	0.04305	ADCY4/APRT/ATIC/NME1/PNP/CANT1
Reactome APC/C:Cdh1 mediated degradation of Cdc20 and other APC/C:Cdh1 targeted proteins in late mitosis/early G1	12	0.0078	0.04305	UBA52/PSMB3/PSMC3/PSMD5/ANAPC4/CDC16
Reactome Autodegradation of Cdh1 by Cdh1:APC/C	12	0.0078	0.04305	UBA52/PSMB3/PSMC3/PSMD5/ANAPC4/CDC16
Reactome Cell Cycle	31	0.00835	0.04305	UBA52/PPP2R1A/PSMB3/PSMC3/PSMD5/TUBGCP5/ANAPC4/RBL2/WEE1/XPO1/CDC16
Reactome Influenza Life Cycle	31	0.00835	0.04305	RPL13/RPL18A/RPL27A/RPL34/RPS16/RPS23/RPS26/UBA52/NUP54/XPO1/CANX
KEGG TGF-beta signaling pathway	6	0.00869	0.04305	PPP2R1A/RBL2/BMPR2/ZFYVE16
Reactome RNA Polymerase I, RNA Polymerase III, and Mitochondrial Transcription	6	0.00869	0.04305	KAT2B/ERCC6/RRN3/TFAM
Reactome Transcriptional Regulation of White Adipocyte Differentiation	6	0.00869	0.04305	ANGPTL4/SREBF1/MED25/CCNC
Reactome Signaling by TGF-beta Receptor Complex	6	0.00869	0.04305	UBA52/CCNC/XPO1/CCNT1
Reactome NGF signalling via TRKA from the plasma membrane	9	0.00888	0.04305	PPP2R1A/ADCY4/PRKCA/MAPK12/CASP9
Reactome Signaling by PDGF	9	0.00888	0.04305	ADCY4/PRKCA/CASP9/COL4A4/STAT5B
Reactome GPCR ligand binding	9	0.00888	0.04305	GNG5/GPR17/CHRM2/VIPR2/FZD4
Reactome Membrane Trafficking	16	0.00984	0.04436	UBA52/CHMP4B/CTSZ/GJA5/IGF2R/STAM/SEC24C
Reactome SLC-mediated transmembrane transport	16	0.00984	0.04436	NUP54/SLC16A3/SLC7A5/SLC1A3/SLC1A4/SLC14A1/G6PC3
Reactome Post-translational protein modification	16	0.00984	0.04436	GGCX/VKORC1/SEC24C/CANX/PIGP/GALNT10/ST6GAL1
Reactome Regulation of mRNA Stability by Proteins that Bind AU-rich Elements	16	0.00984	0.04436	UBA52/PSMB3/PSMC3/PSMD5/PRKCA/XPO1/EXOSC6

## Sheet: Table S4. MV-IWAS SBP
Pathway name	Pathway size	Exact test p-value	BH corrected p-value	Matched genes
Reactome Metabolism of mRNA	45	6.55e-07	0.000135	RPSA/RPL12/RPL13/RPL27A/RPS2/RPS3/RPS5/RPS16/RPS18/RPS23/RPS26/RPS28/RPL23/PSMA4/PSMC3/PSMD5/PSMD13/PRKCA/MAPKAPK2/XPO1/CASC3/LSM5/UPF3A
Reactome Immune System	69	1.05e-06	0.000135	PROS1/PSMA4/PSMC3/PSMD5/PSMD13/NUP133/MAPK12/CASP9/MAPKAPK2/EVL/NOD1/NFKBIB/MX1/EIF2AK2/ITGB2/DYNC1I1/HLA-DMA/HLA-DPA1/PANX1/SP100/IFITM1/SIGIRR/MASP1/EEA1/UBE2F/RCHY1/TRIM37/ASB13/FBXO44/NPEPPS
Reactome Metabolism of RNA	50	1.62e-06	0.000139	RPSA/RPL12/RPL13/RPL27A/RPS2/RPS3/RPS5/RPS16/RPS18/RPS23/RPS26/RPS28/RPL23/PSMA4/PSMC3/PSMD5/PSMD13/NUP133/PRKCA/MAPKAPK2/XPO1/CASC3/LSM5/UPF3A
Reactome Metabolism of proteins	51	2.56e-06	0.000164	RPSA/RPL12/RPL13/RPL27A/RPN1/RPS2/RPS3/RPS5/RPS16/RPS18/RPS23/RPS26/RPS28/SSR1/RPL23/EIF5A/GGCX/PROS1/CHCHD4/SLC25A4/B4GALT1/ST6GAL1/TBCE/GPAA1
Reactome SRP-dependent cotranslational protein targeting to membrane	25	5.01e-06	0.000256	RPSA/RPL12/RPL13/RPL27A/RPN1/RPS2/RPS3/RPS5/RPS16/RPS18/RPS23/RPS26/RPS28/SSR1/RPL23
KEGG Oxidative phosphorylation	15	5.98e-06	0.000256	NDUFA7/NDUFA10/NDUFB2/NDUFC2/NDUFS2/NDUFV1/NDUFS5/TCIRG1/ATP6V1E1/ATP6V0E2/PPA1
Reactome Nonsense Mediated Decay Enhanced by the Exon Junction Complex	27	1.85e-05	0.000678	RPSA/RPL12/RPL13/RPL27A/RPS2/RPS3/RPS5/RPS16/RPS18/RPS23/RPS26/RPS28/RPL23/CASC3/UPF3A
Reactome Peptide chain elongation	22	2.85e-05	0.000917	RPSA/RPL12/RPL13/RPL27A/RPS2/RPS3/RPS5/RPS16/RPS18/RPS23/RPS26/RPS28/RPL23
Reactome Formation of the ternary complex, and subsequently, the 43S complex	12	3.5e-05	0.000999	RPSA/RPS2/RPS3/RPS5/RPS16/RPS18/RPS23/RPS26/RPS28
KEGG Ribosome	23	5.47e-05	0.001298	RPSA/RPL12/RPL13/RPL27A/RPS2/RPS3/RPS5/RPS16/RPS18/RPS23/RPS26/RPS28/RPL23
Reactome Translation	29	5.72e-05	0.001298	RPSA/RPL12/RPL13/RPL27A/RPN1/RPS2/RPS3/RPS5/RPS16/RPS18/RPS23/RPS26/RPS28/SSR1/RPL23
KEGG Parkinson's disease	15	6.06e-05	0.001298	CASP9/NDUFA7/NDUFA10/NDUFB2/NDUFC2/NDUFS2/NDUFV1/NDUFS5/SLC25A4/PINK1
Reactome Influenza Viral RNA Transcription and Replication	24	9.95e-05	0.001968	RPSA/RPL12/RPL13/RPL27A/RPS2/RPS3/RPS5/RPS16/RPS18/RPS23/RPS26/RPS28/RPL23
Reactome Innate Immune System	16	0.000135	0.002479	PROS1/MAPK12/CASP9/MAPKAPK2/NOD1/NFKBIB/PANX1/SIGIRR/MASP1/EEA1
Reactome Influenza Life Cycle	31	0.000154	0.002636	RPSA/RPL12/RPL13/RPL27A/RPS2/RPS3/RPS5/RPS16/RPS18/RPS23/RPS26/RPS28/RPL23/NUP133/XPO1
Reactome 3' -UTR-mediated translational regulation	25	0.000173	0.002777	RPSA/RPL12/RPL13/RPL27A/RPS2/RPS3/RPS5/RPS16/RPS18/RPS23/RPS26/RPS28/RPL23
KEGG VEGF signaling pathway	7	0.000257	0.003663	SHC2/PRKCA/MAPK12/CASP9/MAPKAPK2/PLA2G5
KEGG Leishmania infection	7	0.000257	0.003663	MAPK12/NFKBIB/ITGB2/HLA-DMA/HLA-DPA1/HLA-DQB1
Reactome Activation of the mRNA upon binding of the cap-binding complex and eIFs, and subsequent binding to 43S	15	0.000466	0.006298	RPSA/RPS2/RPS3/RPS5/RPS16/RPS18/RPS23/RPS26/RPS28
KEGG MAPK signaling pathway	18	0.000515	0.006621	PRKCA/MAPK12/MAPKAPK2/ARRB2/MKNK1/PLA2G5/CACNA2D3/STK4/MAP3K11/CACNA2D1
Reactome Respiratory electron transport	10	0.000571	0.006675	NDUFA7/NDUFA10/NDUFB2/NDUFC2/NDUFS2/NDUFV1/NDUFS5
Reactome Respiratory electron transport, ATP synthesis by chemiosmotic coupling, and heat production by uncoupling proteins.	10	0.000571	0.006675	NDUFA7/NDUFA10/NDUFB2/NDUFC2/NDUFS2/NDUFV1/NDUFS5
KEGG Arginine and proline metabolism	8	0.000864	0.009656	OAT/ALDH7A1/PRODH/ALDH4A1/ALDH1B1/LAP3
Reactome Adaptive Immune System	47	0.00121	0.012971	PSMA4/PSMC3/PSMD5/PSMD13/CASP9/EVL/NFKBIB/ITGB2/DYNC1I1/HLA-DMA/HLA-DPA1/IFITM1/UBE2F/RCHY1/TRIM37/ASB13/FBXO44/NPEPPS
KEGG Huntington's disease	17	0.00158	0.016287	CASP9/NDUFA7/NDUFA10/NDUFB2/NDUFC2/NDUFS2/NDUFV1/NDUFS5/SLC25A4
Reactome NGF signalling via TRKA from the plasma membrane	9	0.00218	0.021588	SHC2/PRKCA/RALB/MAPK12/CASP9/MAPKAPK2
Reactome Metabolism of amino acids and derivatives	25	0.00322	0.030615	PSMA4/PSMC3/PSMD5/PSMD13/HIBADH/OAT/ALDH7A1/PCBD1/ADI1/PRODH/ALDH4A1
BioCarta MAPKinase Signaling Pathway	7	0.00352	0.032324	MAPK12/MAPKAPK2/MKNK1/MAP3K11/MAP3K10
Reactome Generic Transcription Pathway	22	0.00372	0.032996	CCNC/MED17/SMAD7/ZNF471/ZNF189/ZNF213/ZNF436/ZNF528/ZNF577/ZNF160
KEGG Alzheimer's disease	16	0.00464	0.039291	CASP9/NDUFA7/NDUFA10/NDUFB2/NDUFC2/NDUFS2/NDUFV1/NDUFS5
KEGG Intestinal immune network for IgA production	5	0.00535	0.039291	HLA-DMA/HLA-DPA1/IL15RA/HLA-DQB1
KEGG Neurotrophin signaling pathway	5	0.00535	0.039291	SHC2/MAPK12/MAPKAPK2/NFKBIB
KEGG Vibrio cholerae infection	5	0.00535	0.039291	PRKCA/TCIRG1/ATP6V1E1/ATP6V0E2
Reactome Activation of Chaperone Genes by XBP1(S)	5	0.00535	0.039291	SSR1/TPP1/ACADVL/WFS1
Reactome Nucleotide-binding domain, leucine rich repeat containing receptor (NLR) signaling pathways	5	0.00535	0.039291	MAPK12/CASP9/NOD1/PANX1
Reactome Antigen processing: Ubiquitination & Proteasome degradation	23	0.00551	0.039354	PSMA4/PSMC3/PSMD5/PSMD13/UBE2F/RCHY1/TRIM37/ASB13/FBXO44/NPEPPS

## Sheet: Table S5. TIPS DBP
Pathway name	Pathway size	LRT p-value	BH corrected p-value	Matched genes
KEGG Metabolism of xenobiotics by cytochrome P450	6	6.92184e-33	1.77891e-30	EPHX1, GSTP1, MGST2, GSTM3, GSTM2
KEGG Sphingolipid metabolism	5	1.90552e-31	4.89719e-29	ARSA, NEU3, DEGS1, SMPD1, KDSR
KEGG TGF-beta signaling pathway	6	4.90294e-30	1.26006e-27	RBL2, PPP2R1A, SMAD7, BMPR2, ZFYVE16
Reactome Endosomal Sorting Complex Required For Transport (ESCRT)	6	6.44541e-29	1.65647e-26	CHMP4B, CHMP4A, CHMP3, TSG101, STAM
Reactome Phase II conjugation	6	1.72219e-27	4.42602e-25	GGT5, GSS, GSTP1, MAT2A, MGST2
Reactome Signaling by Rho GTPases	7	6.77552e-27	1.74131e-24	CHN2, RHOBTB2, RHOD, ARHGAP17, RHOJ, ARAP3
KEGG Amino sugar and nucleotide sugar metabolism	5	2.88523e-25	7.41503e-23	CYB5R3, GALT, GNE, GNPDA1
Reactome mRNA Splicing	9	2.324e-22	5.97269e-20	PAPOLA, SF3B3, CPSF1, POLR2D, POLR2J, LSM2, SNRPF, CPSF7, SF3B5
KEGG Glutathione metabolism	10	3.5704e-20	9.17593e-18	GSTP1, MGST2, LAP3, GGCT, GSTM3, GSTM2, GSS, GPX4, ANPEP, GGT5
Reactome Transcription	14	1.31034e-18	3.36757e-16	PAPOLA, ERCC6, CPSF1, POLR1D, POLR2D, POLR2J, RRN3, SNRPF, TAF11, TFAM, KAT2B, CCNT1
KEGG Axon guidance	9	5.23631e-18	1.34573e-15	SEMA4C, SEMA3F, RHOD, NFATC1, EPHB4, SEMA4B, ABLIM2, EFNA1
Reactome Glycosaminoglycan metabolism	6	9.11881e-18	2.34353e-15	B3GALT6, EXT2, B4GALT1, AGRN, SGSH
Reactome Collagen formation	5	1.19398e-17	3.06853e-15	COL6A2, PLOD2, COL27A1
Reactome RNA Polymerase I Transcription Initiation	5	3.85901e-17	9.91764e-15	ERCC6, POLR1D, RRN3, TAF1C
KEGG Huntington's disease	17	5.57728e-17	1.43336e-14	POLR2J, CLTCL1, SLC25A4, POLR2D, CASP9, TFAM, CASP3, NDUFB2, NDUFA10, NDUFB10, NDUFC2, NDUFB6, NDUFV1, NDUFS5, NDUFS2, NDUFB4
KEGG Jak-STAT signaling pathway	10	1.15173e-16	2.95994e-14	STAM, STAT5B, STAT6, IL10RB, IFNGR1, SOCS4, IL4R
Reactome mRNA Processing	13	2.61911e-16	6.73112e-14	PAPOLA, SF3B3, CPSF1, POLR2D, POLR2J, NUP133, LSM2, SNRPF, NUP85, SF3B5
Reactome Respiratory electron transport	10	4.60464e-16	1.18339e-13	NDUFA7, NDUFA10, NDUFB2, NDUFB4, NDUFB6, NDUFB10, NDUFC2, NDUFV1
Reactome Post-translational protein modification	16	6.86866e-16	1.76525e-13	DDOST, EIF5A, GGCX, B4GALT1, ARSA, GALNT10, EDEM2, RPN1, VKORC1, CALR, CANX, GPAA1, SEC24C
KEGG Regulation of actin cytoskeleton	10	1.10571e-15	2.84166e-13	CSK, GNA12, CHRM2, CYFIP1, RDX, CYFIP2, ARPC2, ITGA1
KEGG Lysine degradation	6	1.1479e-15	2.9501e-13	PLOD2, ACAT1, ALDH9A1, SETD7, ALDH7A1
Reactome Glycerophospholipid biosynthesis	8	1.37925e-15	3.54467e-13	LPCAT4, PLA2G5, PLD2, CHPT1, LPIN3, MBOAT7, PLBD1
Reactome G alpha (12/13) signalling events	5	1.77622e-15	4.56488e-13	GNA12, GNB2, GNG10
Reactome Toll Receptor Cascades	10	5.96628e-15	1.53333e-12	NOD1, TICAM1, DNM1, APP, NFKBIB, PPP2R1A, SIGIRR, EEA1
KEGG RNA degradation	8	1.09283e-14	2.80857e-12	LSM5, EXOSC2, SKIV2L, PAPOLA, LSM4
Reactome Glucose metabolism	6	2.30503e-14	5.92392e-12	ENO1, ALDOA, PFKL, SLC25A1
KEGG SNARE interactions in vesicular transport	5	2.23136e-13	5.7346e-11	GOSR2, STX10, YKT6, BET1L
Reactome Transport of Mature mRNA Derived from an Intronless Transcript	5	2.98387e-13	7.66855e-11	CPSF1, NUP54, NUP133, NUP107
Reactome Lipid digestion, mobilization, and transport	5	1.0125e-12	2.60213e-10	A2M, LDLRAP1, PLTP
Reactome Lipoprotein metabolism	5	1.0125e-12	2.60213e-10	A2M, LDLRAP1, PLTP
KEGG Pyruvate metabolism	8	1.30931e-12	3.36494e-10	HAGH, ACAT1, ACSS1, ALDH9A1, GLO1
Reactome NFkB and MAP kinases activation mediated by TLR4 signaling repertoire	7	1.60182e-12	4.11667e-10	NOD1, TICAM1, APP, NFKBIB, PPP2R1A
KEGG Pyrimidine metabolism	12	1.86926e-12	4.80399e-10	POLR1D, CANT1, NME4, NME1, DCTD, POLR2D, PNP, UCKL1, ITPA, TYMP
KEGG p53 signaling pathway	7	3.00125e-12	7.71322e-10	CASP9, RCHY1, IGFBP3, CASP3, CCNG1
Reactome Mitotic Prometaphase	8	5.59427e-12	1.43773e-09	NUP107, RAD21, CLIP1, XPO1, BUB3
KEGG Parkinson's disease	15	1.62393e-11	4.1735e-09	SLC25A4, PINK1, UBE2J1, CASP3, NDUFB2, NDUFA10, NDUFA7, NDUFB10, NDUFC2, NDUFB6, NDUFV1, NDUFS5, NDUFS2
Reactome Signalling by NGF	12	1.70635e-11	4.38533e-09	DNM1, ADCY4, SHC2, PPP2R1A, RTN4, RALB, MAPK12, CASP3, CASP9
Reactome Glutathione conjugation	5	1.94519e-11	4.99914e-09	GGT5, GSS, GSTP1, MGST2, GGCT
Reactome Signaling by TGF-beta Receptor Complex	6	4.23759e-11	1.08906e-08	PPP1R15A, SMAD7, XPO1, CCNC, CCNT1
Reactome Metabolism of vitamins and cofactors	7	5.11357e-11	1.31419e-08	CYB5A, CYB5R3, QPRT, RFK
Reactome Respiratory electron transport, ATP synthesis by chemiosmotic coupling, and heat production by uncoupling proteins.	10	5.32256e-11	1.3679e-08	NDUFA7, NDUFA10, NDUFB2, NDUFB4, NDUFB6, NDUFB10, NDUFC2, NDUFV1, NDUFS5
Reactome G alpha (i) signalling events	11	1.52648e-10	3.92304e-08	CHRM2, ADCY4, GNB2, GNG10, APP, RGS12, RGS11, RGS6
KEGG Glycerolipid metabolism	6	1.9004e-10	4.88402e-08	AKR1B1, ALDH1B1, DGKG, ALDH9A1
KEGG Ribosome	23	3.08693e-10	7.93341e-08	RPL23, RPL34, RPSA, RPL27A, RPS18, RPS5, RPS6, RPL18A, RPS3, RPS2, RPL12, RPL13, RPL9, RPS25, RPLP0, RPS28, RSL24D1, RPS23
KEGG Cytokine-cytokine receptor interaction	10	3.25954e-10	8.37701e-08	CSF3R, IL17RA, IL10RB, IFNGR1, BMPR2, IL4R
Reactome Regulation of Insulin Secretion by Glucagon-like Peptide-1	5	3.79453e-10	9.75193e-08	RAPGEF3, GNB2, GNG10
KEGG Arginine and proline metabolism	8	3.85068e-10	9.89624e-08	GOT2, ALDH7A1, LAP3, OAT, ALDH9A1, PRODH, ALDH4A1
Reactome Developmental Biology	21	4.39454e-10	1.1294e-07	COL6A2, DNM1, NCOA6, ITGA1, AGRN, LAMC1, MEF2D, EVL, PITPNA, PRNP, RDX, MAPK12, SREBF1, MED25, CCNC, MED17
KEGG Alzheimer's disease	16	4.82669e-10	1.24046e-07	LRP1, APBB1, CASP9, CASP7, CASP3, NDUFB2, NDUFA10, NDUFA7, NDUFB10, NDUFC2, NDUFB6, NDUFV1, NDUFB4, APP
KEGG Lysosome	20	1.03471e-09	2.6592e-07	PLA2G15, CTSZ, AP4B1, SMPD1, CTSH, CTSO, CTSC, AP3D1, AP3M2, ARSA, TCIRG1, SGSH, CTSF, MAN2B1, CTNS, NPC1, TPP1, GAA
Reactome Potassium Channels	6	2.35683e-09	6.05706e-07	ABCC9, GNB2, GNG10, KCNAB2
Reactome Signaling by FGFR in disease	7	2.48003e-09	6.37368e-07	ADCY4, STAT5B, CASP9, MKNK1
KEGG Glycolysis / Gluconeogenesis	7	3.74127e-09	9.61506e-07	ACSS1, ENO1, PFKL, ALDH9A1, ALDOA
KEGG MAPK signaling pathway	18	4.25014e-09	1.09229e-06	ARRB2, DUSP5, PTPN5, CACNA2D3, PLA2G5, CASP3, STK4, PPP5C, MAP3K11, MAPK12, GNA12, CDC25B, CACNA2D1, MKNK1
Reactome RNA Polymerase II Transcription	8	4.94521e-09	1.27092e-06	PAPOLA, CPSF1, POLR2D, SNRPF, TAF11, CPSF7, CCNT1
Reactome Processing of Capped Intron-Containing Pre-mRNA	13	1.05472e-08	2.71063e-06	PAPOLA, SF3B3, CPSF1, NUP54, POLR2D, NUP133, NUP107, SNRPF, CPSF7, SF3B5
KEGG Purine metabolism	12	1.23611e-08	3.1768e-06	POLR2J, POLR1D, CANT1, NME4, NME1, ATIC, POLR2D, PNP, ITPA, APRT
Reactome NCAM signaling for neurite out-growth	5	1.33459e-08	3.42989e-06	COL1A1, COL4A4, AGRN, PRNP
Reactome Transport of Mature Transcript to Cytoplasm	5	1.3395e-08	3.44252e-06	CPSF1, NUP133, NUP85
KEGG ECM-receptor interaction	9	2.27682e-08	5.85142e-06	COL6A2, VTN, AGRN, LAMC1, LAMA3, ITGA1
Reactome Biological oxidations	9	3.04763e-08	7.83242e-06	CYP2J2, GSS, GSTP1, MAT2A, MGST2, GGCT, ACSS1
Reactome The citric acid (TCA) cycle and respiratory electron transport	14	3.78814e-08	9.73551e-06	NDUFA7, NDUFA10, NDUFB2, NDUFB4, NDUFB6, NDUFB10, NDUFC2, NDUFV1, NDUFS5, D2HGDH, PDHX, SLC16A3
KEGG Progesterone-mediated oocyte maturation	7	5.64429e-08	1.45058e-05	ANAPC4, MAPK12, ANAPC13, CDC25B
Reactome Transport of glucose and other sugars, bile salts and organic acids, metal ions and amine compounds	6	6.47664e-08	1.6645e-05	SLC2A12, SLC2A8, SLC2A11, SLC16A3
Reactome Factors involved in megakaryocyte development and platelet production	5	1.08408e-07	2.7861e-05	MFN1, DOCK6, WEE1, CABLES2
KEGG Epithelial cell signaling in Helicobacter pylori infection	8	1.20798e-07	3.10451e-05	MAPK12, CSK, TCIRG1, ATP6V1E1
Reactome NCAM1 interactions	5	1.2096e-07	3.10867e-05	AGRN, PRNP
KEGG Hematopoietic cell lineage	5	1.51325e-07	3.88907e-05	CD59, ITGA1, CSF3R, ANPEP, IL4R
KEGG Leishmania infection	7	1.73415e-07	4.45676e-05	HLA-DMA, NFKBIB, MAPK12, IFNGR1, HLA-DPA1
KEGG Ubiquitin mediated proteolysis	12	1.98679e-07	5.10605e-05	HERC1, UBE2QL1, UBE2I, RCHY1, UBE2J1, SAE1, RHOBTB2, ANAPC4, UBE2F
Reactome Interactions of Vpr with host cellular proteins	6	2.09057e-07	5.37277e-05	SLC25A4, NUP54, NUP133, NUP107, BANF1
KEGG Antigen processing and presentation	7	3.83602e-07	9.85857e-05	HLA-DMA, CANX, CALR, HLA-DPA1
Reactome Extracellular matrix organization	6	6.0108e-07	0.000154478	PLOD2, TIMP2, COL27A1
Reactome Mitotic G2-G2/M phases	9	6.24815e-07	0.000160577	TUBGCP3, TUBGCP5, DYNC1I2, CEP192, WEE1, XPO1
Reactome NEP/NS2 Interacts with the Cellular Export Machinery	5	7.25902e-07	0.000186557	NUP133, NUP85
Reactome Formation of the ternary complex, and subsequently, the 43S complex	12	8.86453e-07	0.000227818	RPSA, RPS3, RPS5, RPS6, RPS18, RPS23, RPS25, RPS26, EIF3D
Reactome G alpha (s) signalling events	6	9.16963e-07	0.000235659	GNB2, VIPR2
Reactome Peptide chain elongation	22	1.06456e-06	0.000273593	RPSA, RPL10A, RPL3L, RPL9, RPL12, RPL13, RPL18A, RPL27A, RPL34, RPS3, RPS5, RPS6, RPS18, RPS25, RPS28
Reactome G alpha (z) signalling events	6	1.44009e-06	0.000370103	ADCY4, GNB2, GNG10
Reactome TRAF6 mediated induction of NFkB and MAP kinases upon TLR7/8 or 9 activation	6	2.58934e-06	0.000665459	NOD1, NFKBIB, PPP2R1A, MAPKAPK2
KEGG Propanoate metabolism	7	4.13468e-06	0.00106261	ABAT, ACAT1, ALDH9A1, ALDH7A1
Reactome Activation of the mRNA upon binding of the cap-binding complex and eIFs, and subsequent binding to 43S	15	5.58318e-06	0.00143488	EIF4B, RPSA, RPS3, RPS5, RPS6, RPS18, RPS25, RPS28
Reactome Phospholipid metabolism	16	6.54735e-06	0.00168267	NEU3, KDSR, LPCAT4, ARSA, GBA2, LPIN3, SMPD1, MBOAT7, PLBD1, DEGS1, MTMR6
Reactome MHC class II antigen presentation	12	8.46112e-06	0.00217451	CTSC, CTSH, CTSO, DYNC1I2, HLA-DMA, HLA-DPA1, RILP, SEC24C
Reactome Membrane Trafficking	16	1.15543e-05	0.00296945	AP4B1, CHMP4B, CTSZ, GJA4, IGF2R, CHMP3, RAB5C, TSG101, STAM, CLTCL1, SEC24C
Reactome Sphingolipid metabolism	7	1.17969e-05	0.00303181	NEU3, KDSR, ARSA, GBA2, CERS4
Reactome TRIF mediated TLR3 signaling	7	1.66353e-05	0.00427527	TICAM1, APP, PPP2R1A, UBA52
KEGG Cell cycle	10	1.7235e-05	0.00442938	CDC16, RBL2, CDC25B, BUB3, ANAPC4, WEE1, MAD2L2
Reactome SLC-mediated transmembrane transport	16	2.41527e-05	0.00620725	SLC2A12, SLCO3A1, SLC2A8, NUP133, SLC1A3, SLC1A4, SLC2A11, NUP85, SLC16A3, G6PC3, SLC12A6
Reactome Cell Cycle Checkpoints	15	3.37034e-05	0.00866177	PSMD14, ANAPC4, PSMB3, PSMC3, PSMD2, RPA2, CDC16, BUB3
Reactome Regulation of Insulin Secretion	7	4.26839e-05	0.0109698	RAPGEF3, GNB2, SLC25A4
Reactome Neurotransmitter Receptor Binding And Downstream Transmission In The Postsynaptic Cell	7	4.72259e-05	0.0121371	ADCY4, GNB2, GNG10
Reactome Signaling by FGFR	6	6.75279e-05	0.0173547	PPP2R1A, MKNK1
Reactome Antigen processing-Cross presentation	13	0.00013661	0.0351087	PSMD14, HLA-C, PSMB3, PSMC3, PSMD2, TAP1, CALR
BioCarta Proteasome Complex	6	0.000148743	0.038227	RPN1, PSMC3
BioCarta MAPKinase Signaling Pathway	7	0.000151273	0.0388771	MEF2D, MKNK1, MAP3K11, MAPKAPK2, MKNK2

## Sheet: Table S6. CoMM DBP
Pathway name	Pathway size	Exact test p-value	BH corrected p-value	Matched genes
Reactome Immune System	69	1.39e-06	0.000358	PSMD2/CASP9/ITGB2/RAPGEF3/APP/PSMD5/TAP1/ANAPC4/ANAPC13/CANX/SIGIRR/EEA1/NUP54/RCHY1/NPEPPS/STAT5B/CTSC/CTSH/CTSO/DYNC1I1/EVL/PVR/IFITM1/CTSF/MX1/SP100
Reactome Metabolism of proteins	51	3.06e-06	0.000393	CANX/RPSA/RPL10A/RPL9/RPL13/RPL27A/RPLP0/RPS16/RPS18/RPS25/RPS26/SSR1/VKORC1/PABPC1/SLC25A4/EIF4B/EIF3D/B4GALT1/PIGP/GALNT10/TBCE
Reactome 3' -UTR-mediated translational regulation	25	1.29e-05	0.000847	RPSA/RPL10A/RPL9/RPL13/RPL27A/RPLP0/RPS16/RPS18/RPS25/RPS26/PABPC1/EIF4B/EIF3D
Reactome Adaptive Immune System	47	1.32e-05	0.000847	PSMD2/CASP9/ITGB2/RAPGEF3/PSMD5/TAP1/ANAPC4/ANAPC13/CANX/RCHY1/NPEPPS/CTSC/CTSH/CTSO/DYNC1I1/EVL/PVR/IFITM1/CTSF
Reactome Translation	29	1.77e-05	0.000909	RPSA/RPL10A/RPL9/RPL13/RPL27A/RPLP0/RPS16/RPS18/RPS25/RPS26/SSR1/PABPC1/EIF4B/EIF3D
Reactome Influenza Life Cycle	31	4.57e-05	0.001747	POLR2D/POLR2J/CANX/RPSA/RPL10A/RPL9/RPL13/RPL27A/RPLP0/RPS16/RPS18/RPS25/RPS26/NUP54
Reactome Influenza Viral RNA Transcription and Replication	24	4.76e-05	0.001747	POLR2D/POLR2J/RPSA/RPL10A/RPL9/RPL13/RPL27A/RPLP0/RPS16/RPS18/RPS25/RPS26
KEGG MAPK signaling pathway	18	6.70e-05	0.002151	MKNK1/ARRB2/CASP3/CACNA2D3/PLA2G5/MAP3K11/MKNK2/DUSP5/PTPN5/PPP5C
Reactome Hemostasis	33	1.07e-04	0.003052	SIRPA/ITGB2/TEK/SLC16A3/RAPGEF3/DGKG/DGKQ/A2M/APP/ARRB2/WEE1/ITPK1/MFN1/DOCK6
Reactome Metabolism of mRNA	45	4.05e-04	0.00945	PSMD2/PSMD5/RPSA/RPL10A/RPL9/RPL13/RPL27A/RPLP0/RPS16/RPS18/RPS25/RPS26/PABPC1/EIF4B/EXOSC6/LSM5
Reactome SRP-dependent cotranslational protein targeting to membrane	25	4.21e-04	0.00945	RPSA/RPL10A/RPL9/RPL13/RPL27A/RPLP0/RPS16/RPS18/RPS25/RPS26/SSR1
Reactome Metabolism of RNA	50	4.88e-04	0.00945	PSMD2/PSMD5/RPSA/RPL10A/RPL9/RPL13/RPL27A/RPLP0/RPS16/RPS18/RPS25/RPS26/PABPC1/NUP54/EIF4B/EXOSC6/LSM5
Reactome Activation of the mRNA upon binding of the cap-binding complex and eIFs, and subsequent binding to 43S	15	5.56e-04	0.00945	RPSA/RPS16/RPS18/RPS25/RPS26/PABPC1/EIF4B/EIF3D
Reactome Peptide chain elongation	22	5.70e-04	0.00945	RPSA/RPL10A/RPL9/RPL13/RPL27A/RPLP0/RPS16/RPS18/RPS25/RPS26
Reactome Cell-Cell communication	9	6.00e-04	0.00945	SIRPA/PVR/CDH5/PARVB/LAMA3/RSU1
KEGG Purine metabolism	12	6.25e-04	0.00945	POLR2D/POLR2J/POLR1D/CANT1/NME1/PNP/APRT
KEGG Pyrimidine metabolism	12	6.25e-04	0.00945	POLR2D/POLR2J/POLR1D/CANT1/NME1/PNP/UCKL1
KEGG Ribosome	23	8.79e-04	0.012548	RPSA/RPL10A/RPL9/RPL13/RPL27A/RPLP0/RPS16/RPS18/RPS25/RPS26
Reactome Nonsense Mediated Decay Enhanced by the Exon Junction Complex	27	9.35e-04	0.012644	RPSA/RPL10A/RPL9/RPL13/RPL27A/RPLP0/RPS16/RPS18/RPS25/RPS26/PABPC1
Reactome Cell junction organization	7	1.18e-03	0.01514	PVR/CDH5/PARVB/LAMA3/RSU1
Reactome DNA Repair	10	1.31e-03	0.016088	POLR2D/POLR2J/ERCC6/MAD2L2/XRCC5/APEX1
KEGG Pathways in cancer	14	2.07e-03	0.01868	CASP9/FZD4/CASP3/LAMC1/STAT5B/LAMA3/CSF3R
Reactome Transcription	14	2.07e-03	0.01868	POLR2D/POLR2J/ERCC6/POLR1D/RRN3/TAF1C/CPSF1
KEGG Phosphatidylinositol signaling system	5	2.18e-03	0.01868	DGKG/DGKQ/INPP1/ITPK1
KEGG Apoptosis	5	2.18e-03	0.01868	CASP9/CASP3/CASP7/EXOG
KEGG Amyotrophic lateral sclerosis (ALS)	5	2.18e-03	0.01868	CASP9/CAT/TOMM40L/CASP3
Reactome RNA Polymerase I Transcription	5	2.18e-03	0.01868	ERCC6/POLR1D/RRN3/TAF1C
Reactome Activation of Chaperone Genes by XBP1(S)	5	2.18e-03	0.01868	SSR1/TPP1/WFS1/GOSR2
Reactome Factors involved in megakaryocyte development and platelet production	5	2.18e-03	0.01868	WEE1/ITPK1/MFN1/DOCK6
Reactome RNA Polymerase I Transcription Initiation	5	2.18e-03	0.01868	ERCC6/POLR1D/RRN3/TAF1C
Reactome Diabetes pathways	11	2.53e-03	0.021011	SSR1/EXOSC6/TPP1/WFS1/GOSR2/IGFBP3
Reactome Unfolded Protein Response	8	2.76e-03	0.022175	SSR1/EXOSC6/TPP1/WFS1/GOSR2
Reactome Formation of the ternary complex, and subsequently, the 43S complex	12	4.44e-03	0.03359	RPSA/RPS16/RPS18/RPS25/RPS26/EIF3D
Reactome MHC class II antigen presentation	12	4.44e-03	0.03359	CANX/CTSC/CTSH/CTSO/DYNC1I1/CTSF
KEGG Alzheimer's disease	16	5.29e-03	0.037731	CASP9/APP/CASP3/NDUFA7/NDUFB10/LRP1/CASP7
Reactome Apoptosis	16	5.29e-03	0.037731	PSMD2/CASP9/CASP3/PSMD5/DSG2/CASP7/UNC5B
KEGG Lysosome	20	5.53e-03	0.038403	TPP1/CTSC/CTSH/CTSO/CTSF/AP3D1/CTNS/NPC1
Reactome RNA Polymerase I, RNA Polymerase III, and Mitochondrial Transcription	6	5.78e-03	0.039059	ERCC6/POLR1D/RRN3/TAF1C

## Sheet: Table S7. PrediXcan DBP
Pathway name	Pathway size	Exact test p-value	BH corrected p-value	Matched genes
Reactome Hemostasis	33	5.94e-06	0.00153	PPP2R1A/PRKCA/TEK/SLC7A5/SLC16A3/RAPGEF3/DGKG/A2M/F5/ALDOA/GNA12/GNG5/GNG10/ARRB2/WEE1/ITPK1/MFN1/C1QBP
Reactome Immune System	69	2.59e-05	0.00283	PSMD2/PSMB3/NFKBIB/PPP2R1A/CASP9/RAPGEF3/HLA-C/TAP1/CDC16/ANAPC4/PANX1/TICAM1/SIGIRR/EEA1/NUP54/NUP85/RCHY1/NPEPPS/STAT5B/CTSC/CTSH/CTSO/DYNC1I1/PVR/CTSF/MX1/EIF2AK2/SP100
KEGG Pathways in cancer	14	3.30e-05	0.00283	PRKCA/CASP9/FZD4/CASP3/LAMC1/STAT5B/LAMA3/RALB/CSF3R/FH
KEGG MAPK signaling pathway	18	1.12e-04	0.0072	PRKCA/MKNK1/GNA12/ARRB2/CASP3/GADD45G/CACNA2D3/PLA2G5/MKNK2/DUSP5/PPP5C
Reactome The citric acid (TCA) cycle and respiratory electron transport	14	2.91e-04	0.01075	SLC16A3/NDUFA10/NDUFA7/NDUFB10/NDUFS5/NDUFS2/FH/D2HGDH/PDHX
Reactome Cell junction organization	7	3.12e-04	0.01075	PVR/CDH5/PARVB/LAMA3/RSU1/CD151
KEGG Huntington's disease	17	3.66e-04	0.01075	CASP9/POLR2D/POLR2J/CASP3/SLC25A4/NDUFA10/NDUFA7/NDUFB10/NDUFS5/NDUFS2
KEGG Lysosome	20	4.06e-04	0.01075	ARSA/TPP1/CTSC/CTSH/CTSO/CTSF/PLA2G15/AP3M2/MAN2B1/CTNS/NPC1
KEGG Purine metabolism	12	4.60e-04	0.01075	POLR2D/POLR2J/POLR1D/CANT1/NME4/NME1/PNP/APRT
KEGG Pyrimidine metabolism	12	4.60e-04	0.01075	POLR2D/POLR2J/POLR1D/CANT1/NME4/NME1/PNP/UCKL1
KEGG Focal adhesion	12	4.60e-04	0.01075	SHC2/PRKCA/LAMC1/VTN/COL6A2/THBS2/PARVB/LAMA3
KEGG Parkinson's disease	15	6.05e-04	0.01296	CASP9/CASP3/SLC25A4/PINK1/NDUFA10/NDUFA7/NDUFB10/NDUFS5/NDUFS2
Reactome Developmental Biology	21	7.07e-04	0.01398	ANGPTL4/LAMC1/COL6A2/AGRN/PRNP/NCOA6/SREBF1/CCNC/DPYSL4/PITPNA/MEF2D
KEGG Insulin signaling pathway	13	9.96e-04	0.01828	SORBS1/SHC2/MKNK1/PRKAA1/SREBF1/MKNK2/EXOC7/TRIP10
Reactome Neuronal System	16	1.15e-03	0.01924	PRKCA/GNG5/GNG10/PANX1/ABCC9/ABAT/GABRA4/CACNA2D3/SLC1A3
Reactome Platelet activation, signaling and aggregation	19	1.20e-03	0.01924	PRKCA/RAPGEF3/DGKG/A2M/F5/ALDOA/GNA12/GNG5/GNG10/ARRB2
Reactome Transmission across Chemical Synapses	11	1.63e-03	0.02458	PRKCA/GNG5/GNG10/ABAT/GABRA4/CACNA2D3/SLC1A3
Reactome Adaptive Immune System	47	1.82e-03	0.02604	PSMD2/PSMB3/NFKBIB/PPP2R1A/CASP9/RAPGEF3/HLA-C/TAP1/CDC16/ANAPC4/RCHY1/NPEPPS/CTSC/CTSH/CTSO/DYNC1I1/PVR/CTSF
Reactome Transcription	14	1.94e-03	0.02618	POLR2D/POLR2J/SNRPF/ERCC6/POLR1D/RRN3/TAF1C/CPSF1
KEGG ECM-receptor interaction	9	2.62e-03	0.03059	LAMC1/VTN/COL6A2/AGRN/THBS2/LAMA3
Reactome Cell-Cell communication	9	2.62e-03	0.03059	PVR/CDH5/PARVB/LAMA3/RSU1/CD151
Reactome Integration of energy metabolism	9	2.62e-03	0.03059	PPP2R1A/PRKCA/RAPGEF3/GNG5/GNG10/SLC25A4
Reactome Signaling by GPCR	18	3.38e-03	0.03778	PPP2R1A/PRKCA/DGKG/GNA12/GNG5/GNG10/CHRM2/FZD4/RGS11
Reactome Signaling by FGFR in disease	7	4.11e-03	0.03905	PPP2R1A/PRKCA/CASP9/MKNK1/STAT5B
Reactome Regulation of Insulin Secretion	7	4.11e-03	0.03905	PRKCA/RAPGEF3/GNG5/GNG10/SLC25A4
Reactome Metabolism of amino acids and derivatives	25	4.24e-03	0.03905	PSMD2/PSMB3/ALDH7A1/GOT2/HIBADH/BCKDHA/MCCC1/PRODH/MTAP/PCBD1/ADI1
Reactome Metabolism of lipids and lipoproteins	43	4.62e-03	0.03905	PLTP/ANGPTL4/AKR1B1/A2M/ARSA/KDSR/PLA2G5/MTMR6/ABCA1/NCOA6/SREBF1/CCNC/PHYH/CRAT/FAR1/STARD4
Reactome Generic Transcription Pathway	22	4.81e-03	0.03905	NCOA6/CCNC/SMAD7/ZNF211/ZNF304/ZNF317/ZNF436/ZNF528/ZNF587/ZNF160
KEGG Chemokine signaling pathway	10	5.48e-03	0.03905	NFKBIB/SHC2/GNG5/GNG10/ARRB2/STAT5B
KEGG Cell cycle	10	5.48e-03	0.03905	CDC16/GADD45G/BUB3/ANAPC4/WEE1/MAD2L2
Reactome DNA Repair	10	5.48e-03	0.03905	POLR2D/POLR2J/ERCC6/MAD2L2/XRCC5/APEX1
KEGG Alzheimer's disease	16	5.76e-03	0.03905	CASP9/CASP3/NDUFA10/NDUFA7/NDUFB10/NDUFS5/NDUFS2/LRP1
Reactome Processing of Capped Intron-Containing Pre-mRNA	13	5.90e-03	0.03905	POLR2D/POLR2J/SNRPF/SF3B5/NUP54/NUP85/CPSF1
Reactome mRNA Processing	13	5.90e-03	0.03905	POLR2D/POLR2J/SNRPF/SF3B5/NUP54/NUP85/CPSF1
KEGG Phosphatidylinositol signaling system	5	6.08e-03	0.03905	PRKCA/DGKG/INPP1/ITPK1
KEGG Hematopoietic cell lineage	5	6.08e-03	0.03905	CD59/ANPEP/CSF3R/IL4R
KEGG Amyotrophic lateral sclerosis (ALS)	5	6.08e-03	0.03905	CASP9/CAT/TOMM40L/CASP3
Reactome RNA Polymerase I Transcription	5	6.08e-03	0.03905	ERCC6/POLR1D/RRN3/TAF1C
Reactome Circadian Clock	5	6.08e-03	0.03905	NAMPT/NCOA6/SREBF1/MEF2D
Reactome RNA Polymerase I Transcription Initiation	5	6.08e-03	0.03905	ERCC6/POLR1D/RRN3/TAF1C

## Sheet: Table S8. MV-IWAS DBP
Pathway name	Pathway size	Exact test p-value	BH corrected p-value	Matched genes
Reactome Immune System	69	2.11e-12	5.43e-10	PSMD13/PSMD6/PSMA4/PSMD2/PSMB3/PSMC3/NFKBIB/MAPK12/CSK/MAPKAPK2/UBA52/CASP9/DNM1/ITGB2/RAPGEF3/APP/PSMD5/TAP1/CALR/ANAPC13/HLA-DMA/HLA-DPA1/NOD1/PANX1/CANX/SEC24C/TICAM1/DDOST/SIGIRR/EEA1/NUP54/NUP107/NUP85/SAE1/RCHY1/UBE2J1/TPP2/ASB13/RNF34/NPEPPS/DYNC1I2/CTSC/CTSH/CTSO/RILP/IFITM1/CTSF/IFITM2/EIF2AK2/SP100
Reactome Adaptive Immune System	47	1.85e-09	2.38e-07	PSMD13/PSMD6/PSMA4/PSMD2/PSMB3/PSMC3/NFKBIB/CSK/UBA52/CASP9/DNM1/ITGB2/RAPGEF3/PSMD5/TAP1/CALR/ANAPC13/HLA-DMA/HLA-DPA1/CANX/SEC24C/SAE1/RCHY1/UBE2J1/TPP2/ASB13/RNF34/NPEPPS/DYNC1I2/CTSC/CTSH/CTSO/RILP/IFITM1/CTSF
Reactome Metabolism of amino acids and derivatives	25	8.82e-09	7.56e-07	PSMD13/PSMD6/PSMA4/PSMD2/PSMB3/PSMC3/ACAT1/ALDH9A1/ALDH7A1/PSMD5/MAT2A/GOT2/HIBADH/BCKDHA/MCCC1/OAT/PRODH/ALDH4A1/DIO2/MTAP/ADI1/SUOX
Reactome Transmembrane transport of small molecules	32	9.39e-08	6.03e-06	APOA1/ADCY4/SLC7A5/GNB2/GNG10/GNB4/AQP3/GABRA4/SLC1A3/NUP54/NUP107/NUP85/TCIRG1/ATP6V1B2/ATP6V1E1/G6PC3/SLC2A12/SLCO3A1/SLC2A8/SLC22A18/SLC1A4/SLC14A1/SLC2A11/SLC12A6/ABCA3
Reactome Metabolism of RNA	50	1.41e-07	7.23e-06	PSMD13/PSMD6/PSMA4/PSMD2/PSMB3/PSMC3/MAPKAPK2/PRKCA/UBA52/LSM2/PSMD5/RPL10A/RPL3L/RPL9/RPL12/RPL13/RPL18A/RPL27A/RPL34/RPS3/RPS6/RPS23/RPS25/RPS28/RPL23/NUP54/NUP107/XPO1/NUP85/EXOSC2/LSM5/LSM4/CASC3/SMG9
Reactome Metabolism of proteins	51	2.97e-07	1.24e-05	UBA52/CALR/CANX/SEC24C/DDOST/RPL10A/RPL3L/RPL9/RPL12/RPL13/RPL18A/RPL27A/RPL34/RPN1/RPS3/RPS6/RPS23/RPS25/RPS28/SSR1/RPL23/EIF5A/ARSA/VKORC1/SLC25A4/GALNT10/EDEM2/ST6GAL1/TIMM17A/TIMM44/CHCHD4/TOMM7/TUBA1B/NOP56
Reactome Metabolism of mRNA	45	3.36e-07	1.24e-05	PSMD13/PSMD6/PSMA4/PSMD2/PSMB3/PSMC3/MAPKAPK2/PRKCA/UBA52/LSM2/PSMD5/RPL10A/RPL3L/RPL9/RPL12/RPL13/RPL18A/RPL27A/RPL34/RPS3/RPS6/RPS23/RPS25/RPS28/RPL23/XPO1/EXOSC2/LSM5/LSM4/CASC3/SMG9
Reactome GPCR downstream signaling	16	4.23e-07	1.36e-05	ADCY4/PRKCA/DGKG/DGKQ/GNA12/GNB2/GNG10/APP/GNB4/CHRM2/GPR17/VIPR2/RGS12/RGS11/RGS6
Reactome Signaling by GPCR	18	8.97e-07	2.56e-05	ADCY4/PRKCA/DGKG/DGKQ/GNA12/GNB2/GNG10/APP/GNB4/CHRM2/GPR17/VIPR2/FZD4/RGS12/RGS11/RGS6
KEGG Oxidative phosphorylation	15	1.26e-06	2.94e-05	NDUFB2/NDUFA10/NDUFA7/NDUFB10/NDUFC2/NDUFB6/NDUFV1/NDUFS5/NDUFS2/TCIRG1/ATP6V1B2/ATP6V1E1/ATP6V0E2/PPA1
KEGG Parkinson's disease	15	1.26e-06	2.94e-05	CASP9/CASP3/SLC25A4/UBE2J1/PINK1/NDUFB2/NDUFA10/NDUFA7/NDUFB10/NDUFC2/NDUFB6/NDUFV1/NDUFS5/NDUFS2
Reactome Generic Transcription Pathway	22	2.09e-06	4.47e-05	UBA52/KAT2B/CCNT1/MED25/MED17/NOTCH4/SMAD7/ZNF211/ZNF641/ZNF320/ZNF471/ZNF189/ZNF213/ZNF436/ZNF528/ZNF577/ZNF587/ZNF160
Reactome HIV Infection	24	2.67e-06	5.28e-05	PSMD13/PSMD6/PSMA4/PSMD2/PSMB3/PSMC3/UBA52/POLR2J/PSMD5/TSG101/SLC25A4/NUP54/NUP107/XPO1/NUP85/CCNT1/TAF11/LIG4/XRCC5
KEGG Alzheimer's disease	16	7.11e-06	1.14e-04	CASP9/APP/CASP3/NDUFB2/NDUFA10/NDUFA7/NDUFB10/NDUFC2/NDUFB6/NDUFV1/NDUFS5/NDUFS2/APBB1/CASP7
Reactome SLC-mediated transmembrane transport	16	7.11e-06	1.14e-04	SLC7A5/SLC1A3/NUP54/NUP107/NUP85/G6PC3/SLC2A12/SLCO3A1/SLC2A8/SLC22A18/SLC1A4/SLC14A1/SLC2A11/SLC12A6
Reactome Apoptosis	16	7.11e-06	1.14e-04	PSMD13/PSMD6/PSMA4/PSMD2/PSMB3/PSMC3/UBA52/CASP9/CASP3/PSMD5/DSG2/CASP7/UNC5B/BAK1
Reactome Influenza Life Cycle	31	9.34e-06	1.34e-04	UBA52/POLR2J/CALR/CANX/RPL10A/RPL3L/RPL9/RPL12/RPL13/RPL18A/RPL27A/RPL34/RPS3/RPS6/RPS23/RPS25/RPS28/RPL23/NUP54/NUP107/XPO1/NUP85
Reactome Hemostasis	33	9.36e-06	1.34e-04	APOA1/CSK/PRKCA/SIRPA/ITGB2/TEK/SLC7A5/RAPGEF3/CLU/DGKG/DGKQ/A2M/GNA12/GNB2/GNG10/APP/ARRB2/GNB4/WEE1/ITPK1/PLAU/MFN1/C1QBP
KEGG Lysosome	20	1.41e-05	1.91e-04	CLTCL1/AP4B1/CTSZ/IGF2R/ARSA/GAA/TCIRG1/CTSC/CTSH/CTSO/CTSF/PLA2G15/AP3M2/SGSH/MAN2B1/NPC1
Reactome Class I MHC mediated antigen processing & presentation	28	2.12e-05	2.72e-04	PSMD13/PSMD6/PSMA4/PSMD2/PSMB3/PSMC3/UBA52/PSMD5/TAP1/CALR/ANAPC13/CANX/SEC24C/SAE1/RCHY1/UBE2J1/TPP2/ASB13/RNF34/NPEPPS
KEGG Huntington's disease	17	2.85e-05	3.48e-04	CASP9/CLTCL1/POLR2J/CASP3/SLC25A4/NDUFB2/NDUFA10/NDUFA7/NDUFB10/NDUFC2/NDUFB6/NDUFV1/NDUFS5/NDUFS2
Reactome Signalling by NGF	12	3.19e-05	3.56e-04	MAPK12/MAPKAPK2/SHC2/ADCY4/PRKCA/UBA52/CASP9/DNM1/CASP3/RALB/RTN4
Reactome MHC class II antigen presentation	12	3.19e-05	3.56e-04	DNM1/HLA-DMA/HLA-DPA1/CANX/SEC24C/DYNC1I2/CTSC/CTSH/CTSO/RILP/CTSF
Reactome SRP-dependent cotranslational protein targeting to membrane	25	4.79e-05	5.13e-04	UBA52/DDOST/RPL10A/RPL3L/RPL9/RPL12/RPL13/RPL18A/RPL27A/RPL34/RPN1/RPS3/RPS6/RPS23/RPS25/RPS28/SSR1/RPL23
Reactome The citric acid (TCA) cycle and respiratory electron transport	14	5.42e-05	5.57e-04	NDUFB2/NDUFA10/NDUFA7/NDUFB10/NDUFC2/NDUFB6/NDUFV1/NDUFS5/NDUFS2/FH/D2HGDH/PDHX
Reactome Innate Immune System	16	7.44e-05	7.36e-04	NFKBIB/MAPK12/MAPKAPK2/UBA52/CASP9/DNM1/APP/NOD1/PANX1/TICAM1/DDOST/SIGIRR/EEA1
KEGG MAPK signaling pathway	18	9.05e-05	8.16e-04	MAPK12/MAPKAPK2/PRKCA/GNA12/ARRB2/CASP3/GADD45G/CDC25B/CACNA2D1/STK4/MKNK2/DUSP5/PTPN5/PPP5C
Reactome Host Interactions of HIV factors	18	9.05e-05	8.16e-04	PSMD13/PSMD6/PSMA4/PSMD2/PSMB3/PSMC3/UBA52/PSMD5/SLC25A4/NUP54/NUP107/XPO1/NUP85/CCNT1
Reactome G alpha (i) signalling events	11	9.21e-05	8.16e-04	ADCY4/GNB2/GNG10/APP/GNB4/CHRM2/GPR17/RGS12/RGS11/RGS6
Reactome Metabolism of lipids and lipoproteins	43	1.07e-04	9.01e-04	ACADM/FADS2/APOA1/PLTP/ANGPTL4/ACSL3/ACAT1/A2M/ARSA/KDSR/LPCAT4/PLD2/CHPT1/MBOAT7/CERS4/MTMR6/ABCA1/ACADVL/TNFRSF21/MED25/MED17/PHYH/CRAT/FAR1/DHCR7/LSS
KEGG Arginine and proline metabolism	8	1.16e-04	9.01e-04	ALDH1B1/ALDH9A1/ALDH7A1/LAP3/GOT2/OAT/PRODH/ALDH4A1
KEGG Epithelial cell signaling in Helicobacter pylori infection	8	1.16e-04	9.01e-04	MAPK12/CSK/CASP3/NOD1/TCIRG1/ATP6V1B2/ATP6V1E1/ATP6V0E2
Reactome Metabolism of nucleotides	8	1.16e-04	9.01e-04	CAT/NME4/NME1/DCTD/PNP/TYMP/ATIC/APRT
Reactome Regulation of Apoptosis	13	1.47e-04	1.11e-03	PSMD13/PSMD6/PSMA4/PSMD2/PSMB3/PSMC3/UBA52/CASP9/CASP3/PSMD5/UNC5B
Reactome Platelet activation, signaling and aggregation	19	2.43e-04	1.58e-03	APOA1/CSK/PRKCA/RAPGEF3/CLU/DGKG/DGKQ/A2M/GNA12/GNB2/GNG10/APP/ARRB2/GNB4
KEGG Ribosome	23	2.51e-04	1.58e-03	UBA52/RPL10A/RPL3L/RPL9/RPL12/RPL13/RPL18A/RPL27A/RPL34/RPS3/RPS6/RPS23/RPS25/RPS28/RPL23/RSL24D1
Reactome Antigen processing: Ubiquitination & Proteasome degradation	23	2.51e-04	1.58e-03	PSMD13/PSMD6/PSMA4/PSMD2/PSMB3/PSMC3/UBA52/PSMD5/ANAPC13/SAE1/RCHY1/UBE2J1/TPP2/ASB13/RNF34/NPEPPS
KEGG Endocytosis	21	2.51e-04	1.58e-03	DNM1/CLTCL1/ARRB2/CHMP4B/CHMP4A/CHMP3/TSG101/EEA1/PLD2/EPN3/RAB31/ACAP3/SH3GLB2/ASAP3/EHD3
Reactome Developmental Biology	21	2.51e-04	1.58e-03	ANGPTL4/MAPK12/DNM1/ITGA1/COL4A4/LAMC1/COL6A2/AGRN/RDX/MED25/MED17/DPYSL4/UNC5B/PITPNA/MEF2D
KEGG Regulation of actin cytoskeleton	10	2.64e-04	1.58e-03	CSK/ITGB2/GNA12/CHRM2/ITGA1/BAIAP2/CYFIP1/RDX/ARPC2
Reactome Respiratory electron transport	10	2.64e-04	1.58e-03	NDUFB2/NDUFA10/NDUFA7/NDUFB10/NDUFC2/NDUFB6/NDUFV1/NDUFS5/NDUFS2
Reactome Respiratory electron transport, ATP synthesis by chemiosmotic coupling, and heat production by uncoupling proteins.	10	2.64e-04	1.58e-03	NDUFB2/NDUFA10/NDUFA7/NDUFB10/NDUFC2/NDUFB6/NDUFV1/NDUFS5/NDUFS2
Reactome Toll Receptor Cascades	10	2.64e-04	1.58e-03	NFKBIB/MAPKAPK2/UBA52/DNM1/APP/NOD1/TICAM1/SIGIRR/EEA1
KEGG Fatty acid metabolism	7	3.62e-04	2.10e-03	ACADM/ACSL3/ALDH1B1/ACAT1/ALDH9A1/ALDH7A1/ACADVL
KEGG Purine metabolism	12	3.93e-04	2.10e-03	ADCY4/POLR2J/POLR1D/CANT1/NME4/NME1/PNP/ITPA/ATIC/APRT
KEGG Pyrimidine metabolism	12	3.93e-04	2.10e-03	POLR2J/POLR1D/CANT1/NME4/NME1/DCTD/PNP/UCKL1/ITPA/TYMP
Reactome Downstream Signaling Events Of B Cell Receptor (BCR)	12	3.93e-04	2.10e-03	PSMD13/PSMD6/PSMA4/PSMD2/PSMB3/PSMC3/NFKBIB/UBA52/CASP9/PSMD5
Reactome Signaling by the B Cell Receptor (BCR)	12	3.93e-04	2.10e-03	PSMD13/PSMD6/PSMA4/PSMD2/PSMB3/PSMC3/NFKBIB/UBA52/CASP9/PSMD5
Reactome HIV Life Cycle	14	4.87e-04	2.56e-03	UBA52/POLR2J/TSG101/NUP54/NUP107/XPO1/NUP85/CCNT1/TAF11/LIG4/XRCC5
Reactome Influenza Viral RNA Transcription and Replication	24	5.31e-04	2.69e-03	UBA52/POLR2J/RPL10A/RPL3L/RPL9/RPL12/RPL13/RPL18A/RPL27A/RPL34/RPS3/RPS6/RPS23/RPS25/RPS28/RPL23
Reactome Membrane Trafficking	16	5.45e-04	2.69e-03	UBA52/DNM1/GJA3/CLTCL1/AP4B1/CHMP4B/CTSZ/CHMP4A/IGF2R/CHMP3/TSG101/SEC24C
Reactome Regulation of mRNA Stability by Proteins that Bind AU-rich Elements	16	5.45e-04	2.69e-03	PSMD13/PSMD6/PSMA4/PSMD2/PSMB3/PSMC3/MAPKAPK2/PRKCA/UBA52/PSMD5/XPO1/EXOSC2
Reactome Peptide chain elongation	22	5.58e-04	2.70e-03	UBA52/RPL10A/RPL3L/RPL9/RPL12/RPL13/RPL18A/RPL27A/RPL34/RPS3/RPS6/RPS23/RPS25/RPS28/RPL23
KEGG Valine, leucine and isoleucine degradation	9	7.46e-04	3.25e-03	ACADM/ALDH1B1/ACAT1/ALDH9A1/ALDH7A1/HIBADH/BCKDHA/MCCC1
KEGG Glycerophospholipid metabolism	9	7.46e-04	3.25e-03	DGKG/DGKQ/LPCAT4/PLD2/CHPT1/MBOAT7/PLA2G15/PISD
KEGG Viral myocarditis	9	7.46e-04	3.25e-03	CASP9/ITGB2/CASP3/HLA-DMA/HLA-DPA1/HLA-DQB1/SGCG/SGCA
Reactome NGF signalling via TRKA from the plasma membrane	9	7.46e-04	3.25e-03	MAPK12/MAPKAPK2/SHC2/ADCY4/PRKCA/CASP9/DNM1/RALB
Reactome Gastrin-CREB signalling pathway via PKC and MAPK	9	7.46e-04	3.25e-03	PRKCA/DGKG/DGKQ/GNB2/GNG10/APP/GNB4/GPR17
Reactome GPCR ligand binding	9	7.46e-04	3.25e-03	GNB2/GNG10/APP/GNB4/CHRM2/GPR17/VIPR2/FZD4
Reactome Translation	29	8.51e-04	3.65e-03	UBA52/DDOST/RPL10A/RPL3L/RPL9/RPL12/RPL13/RPL18A/RPL27A/RPL34/RPN1/RPS3/RPS6/RPS23/RPS25/RPS28/SSR1/RPL23
Reactome Nonsense Mediated Decay Enhanced by the Exon Junction Complex	27	9.46e-04	3.98e-03	UBA52/RPL10A/RPL3L/RPL9/RPL12/RPL13/RPL18A/RPL27A/RPL34/RPS3/RPS6/RPS23/RPS25/RPS28/RPL23/CASC3/SMG9
Reactome Activation of NF-kappaB in B Cells	11	1.04e-03	4.09e-03	PSMD13/PSMD6/PSMA4/PSMD2/PSMB3/PSMC3/NFKBIB/UBA52/PSMD5
Reactome Diabetes pathways	11	1.04e-03	4.09e-03	CALR/SSR1/EXOSC2/ACADVL/WFS1/GOSR2/EXOC3/IGFBP3/EXOC2
Reactome Cyclin E associated events during G1/S transition	11	1.04e-03	4.09e-03	PSMD13/PSMD6/PSMA4/PSMD2/PSMB3/PSMC3/UBA52/PSMD5/WEE1
Reactome Late Phase of HIV Life Cycle	11	1.04e-03	4.09e-03	UBA52/POLR2J/TSG101/NUP54/NUP107/XPO1/NUP85/CCNT1/TAF11
KEGG Tryptophan metabolism	6	1.13e-03	4.33e-03	ALDH1B1/ACAT1/ALDH9A1/ALDH7A1/CAT/CYP1B1
Reactome Antigen processing-Cross presentation	13	1.21e-03	4.33e-03	PSMD13/PSMD6/PSMA4/PSMD2/PSMB3/PSMC3/UBA52/PSMD5/TAP1/CALR
Reactome ER-Phagosome pathway	13	1.21e-03	4.33e-03	PSMD13/PSMD6/PSMA4/PSMD2/PSMB3/PSMC3/UBA52/PSMD5/TAP1/CALR
Reactome Processing of Capped Intron-Containing Pre-mRNA	13	1.21e-03	4.33e-03	SF3B3/POLR2J/LSM2/SF3B5/NUP54/NUP107/NUP85/PAPOLA/CPSF1/CPSF7
Reactome mRNA Processing	13	1.21e-03	4.33e-03	SF3B3/POLR2J/LSM2/SF3B5/NUP54/NUP107/NUP85/PAPOLA/CPSF1/CPSF7
Reactome Axon guidance	13	1.21e-03	4.33e-03	DNM1/ITGA1/COL4A4/LAMC1/COL6A2/AGRN/RDX/DPYSL4/UNC5B/PITPNA
Reactome S Phase	13	1.21e-03	4.33e-03	PSMD13/PSMD6/PSMA4/PSMD2/PSMB3/PSMC3/UBA52/PSMD5/CDC25B/WEE1
Reactome Mitotic M-M/G1 phases	19	1.28e-03	4.45e-03	PSMD13/PSMD6/PSMA4/PSMD2/PSMB3/PSMC3/UBA52/PSMD5/RAD21/NUP107/XPO1/NUP85/CLIP1
Reactome DNA Replication	19	1.28e-03	4.45e-03	PSMD13/PSMD6/PSMA4/PSMD2/PSMB3/PSMC3/UBA52/PSMD5/RAD21/NUP107/XPO1/NUP85/CLIP1
KEGG Pyruvate metabolism	8	2.08e-03	6.70e-03	ALDH1B1/HAGH/ACAT1/ACSS1/ALDH9A1/ALDH7A1/GLO1
KEGG PPAR signaling pathway	8	2.08e-03	6.70e-03	SORBS1/ACADM/FADS2/APOA1/PLTP/ANGPTL4/ACSL3
Reactome Integrin cell surface interactions	8	2.08e-03	6.70e-03	CSK/ITGB2/RAPGEF3/ITGA1/COL4A4/LAMC1/VTN
Reactome G alpha (q) signalling events	8	2.08e-03	6.70e-03	DGKG/DGKQ/GNB2/GNG10/APP/GNB4/GPR17
Reactome Asparagine N-linked glycosylation	8	2.08e-03	6.70e-03	CALR/CANX/SEC24C/DDOST/RPN1/EDEM2/ST6GAL1
Reactome Activated TLR4 signalling	8	2.08e-03	6.70e-03	NFKBIB/MAPKAPK2/UBA52/APP/NOD1/TICAM1/SIGIRR
Reactome Cell Cycle	31	2.53e-03	7.48e-03	PSMD13/PSMD6/PSMA4/PSMD2/PSMB3/PSMC3/UBA52/PSMD5/CDC25B/RAD21/WEE1/NUP107/XPO1/NUP85/DYNC1I2/TUBG2/CLIP1/RUVBL2
KEGG Chemokine signaling pathway	10	2.68e-03	7.48e-03	NFKBIB/CSK/SHC2/ADCY4/GNB2/GNG10/ARRB2/GNB4
Reactome Orc1 removal from chromatin	10	2.68e-03	7.48e-03	PSMD13/PSMD6/PSMA4/PSMD2/PSMB3/PSMC3/UBA52/PSMD5
Reactome p53-Independent G1/S DNA damage checkpoint	10	2.68e-03	7.48e-03	PSMD13/PSMD6/PSMA4/PSMD2/PSMB3/PSMC3/UBA52/PSMD5
Reactome CDK-mediated phosphorylation and removal of Cdc6	10	2.68e-03	7.48e-03	PSMD13/PSMD6/PSMA4/PSMD2/PSMB3/PSMC3/UBA52/PSMD5
Reactome p53-Dependent G1 DNA Damage Response	10	2.68e-03	7.48e-03	PSMD13/PSMD6/PSMA4/PSMD2/PSMB3/PSMC3/UBA52/PSMD5
Reactome CDT1 association with the CDC6:ORC:origin complex	10	2.68e-03	7.48e-03	PSMD13/PSMD6/PSMA4/PSMD2/PSMB3/PSMC3/UBA52/PSMD5
Reactome Autodegradation of the E3 ubiquitin ligase COP1	10	2.68e-03	7.48e-03	PSMD13/PSMD6/PSMA4/PSMD2/PSMB3/PSMC3/UBA52/PSMD5
Reactome Assembly of the pre-replicative complex	10	2.68e-03	7.48e-03	PSMD13/PSMD6/PSMA4/PSMD2/PSMB3/PSMC3/UBA52/PSMD5
Reactome SCF-beta-TrCP mediated degradation of Emi1	10	2.68e-03	7.48e-03	PSMD13/PSMD6/PSMA4/PSMD2/PSMB3/PSMC3/UBA52/PSMD5
Reactome SCF(Skp2)-mediated degradation of p27/p21	10	2.68e-03	7.48e-03	PSMD13/PSMD6/PSMA4/PSMD2/PSMB3/PSMC3/UBA52/PSMD5
Reactome Vif-mediated degradation of APOBEC3G	10	2.68e-03	7.48e-03	PSMD13/PSMD6/PSMA4/PSMD2/PSMB3/PSMC3/UBA52/PSMD5
Reactome Cell Cycle, Mitotic	29	2.90e-03	7.93e-03	PSMD13/PSMD6/PSMA4/PSMD2/PSMB3/PSMC3/UBA52/PSMD5/CDC25B/RAD21/WEE1/NUP107/XPO1/NUP85/DYNC1I2/TUBG2/CLIP1
Reactome Post-translational protein modification	16	2.96e-03	7.93e-03	CALR/CANX/SEC24C/DDOST/RPN1/EIF5A/ARSA/VKORC1/GALNT10/EDEM2/ST6GAL1
Reactome Fatty acid, triacylglycerol, and ketone body metabolism	16	2.96e-03	7.93e-03	ACADM/APOA1/ANGPTL4/ACSL3/ACAT1/LPCAT4/ABCA1/ACADVL/TNFRSF21/MED25/MED17
KEGG Focal adhesion	12	2.96e-03	7.93e-03	SHC2/PRKCA/ITGA1/COL4A4/LAMC1/VTN/COL6A2/PARVB/CAV3
KEGG Pathways in cancer	14	3.03e-03	7.95e-03	PRKCA/CASP9/FZD4/CASP3/COL4A4/LAMC1/RALB/CSF3R/STK4/FH
Reactome Transcription	14	3.03e-03	7.95e-03	POLR2J/ERCC6/POLR1D/RRN3/KAT2B/CCNT1/PAPOLA/CPSF1/CPSF7/TAF11
KEGG Phosphatidylinositol signaling system	5	3.52e-03	8.44e-03	PRKCA/DGKG/DGKQ/INPP1/ITPK1
KEGG Fc gamma R-mediated phagocytosis	5	3.52e-03	8.44e-03	PRKCA/DNM1/PLD2/ASAP3/ARPC2
KEGG Leukocyte transendothelial migration	5	3.52e-03	8.44e-03	MAPK12/PRKCA/ITGB2/RAPGEF3/CDH5
KEGG Intestinal immune network for IgA production	5	3.52e-03	8.44e-03	HLA-DMA/HLA-DPA1/HLA-DQB1/IL15RA/LTBR
KEGG Neurotrophin signaling pathway	5	3.52e-03	8.44e-03	NFKBIB/MAPK12/CSK/MAPKAPK2/SHC2
KEGG Amyotrophic lateral sclerosis (ALS)	5	3.52e-03	8.44e-03	MAPK12/CASP9/CAT/TOMM40L/CASP3
KEGG Vibrio cholerae infection	5	3.52e-03	8.44e-03	PRKCA/TCIRG1/ATP6V1B2/ATP6V1E1/ATP6V0E2
Reactome Mitochondrial Protein Import	5	3.52e-03	8.44e-03	SLC25A4/TIMM17A/TIMM44/CHCHD4/TOMM7
Reactome Nucleotide-binding domain, leucine rich repeat containing receptor (NLR) signaling pathways	5	3.52e-03	8.44e-03	MAPK12/CASP9/APP/NOD1/PANX1
Reactome 3' -UTR-mediated translational regulation	25	3.79e-03	9.01e-03	UBA52/RPL10A/RPL3L/RPL9/RPL12/RPL13/RPL18A/RPL27A/RPL34/RPS3/RPS6/RPS23/RPS25/RPS28/RPL23
KEGG Glycolysis / Gluconeogenesis	7	5.73e-03	1.23e-02	ALDH1B1/ACSS1/ALDH9A1/ALDH7A1/ENO1/PFKL
KEGG Propanoate metabolism	7	5.73e-03	1.23e-02	ACADM/ALDH1B1/ACAT1/ACSS1/ALDH9A1/ALDH7A1
KEGG p53 signaling pathway	7	5.73e-03	1.23e-02	CASP9/CASP3/GADD45G/RCHY1/IGFBP3/CCNG1
KEGG Antigen processing and presentation	7	5.73e-03	1.23e-02	TAP1/CALR/HLA-DMA/HLA-DPA1/HLA-DQB1/CANX
KEGG Leishmania infection	7	5.73e-03	1.23e-02	NFKBIB/MAPK12/ITGB2/HLA-DMA/HLA-DPA1/HLA-DQB1
KEGG Hypertrophic cardiomyopathy (HCM)	7	5.73e-03	1.23e-02	CACNA2D1/SGCG/SGCA/ITGA1/PRKAA1/TPM2
KEGG Dilated cardiomyopathy	7	5.73e-03	1.23e-02	ADCY4/CACNA2D1/SGCG/SGCA/ITGA1/TPM2
Reactome TRIF mediated TLR3 signaling	7	5.73e-03	1.23e-02	NFKBIB/MAPKAPK2/UBA52/APP/NOD1/TICAM1
Reactome Neurotransmitter Receptor Binding And Downstream Transmission In The Postsynaptic Cell	7	5.73e-03	1.23e-02	ADCY4/PRKCA/GNB2/GNG10/GNB4/GABRA4
Reactome Regulation of Insulin Secretion	7	5.73e-03	1.23e-02	PRKCA/RAPGEF3/GNB2/GNG10/GNB4/SLC25A4
Reactome NFkB and MAP kinases activation mediated by TLR4 signaling repertoire	7	5.73e-03	1.23e-02	NFKBIB/MAPKAPK2/UBA52/APP/NOD1/TICAM1
Reactome MyD88:Mal cascade initiated on plasma membrane	7	5.73e-03	1.23e-02	NFKBIB/MAPKAPK2/UBA52/APP/NOD1/SIGIRR
KEGG Spliceosome	9	6.77e-03	1.38e-02	SF3B3/LSM2/SF3B5/LSM5/LSM4/PRPF31/DDX5
KEGG Axon guidance	9	6.77e-03	1.38e-02	UNC5B/RHOD/SEMA4C/EPHB4/SEMA4B/ABLIM2/EFNA1
Reactome Cross-presentation of soluble exogenous antigens (endosomes)	9	6.77e-03	1.38e-02	PSMD13/PSMD6/PSMA4/PSMD2/PSMB3/PSMC3/PSMD5
Reactome Regulation of ornithine decarboxylase (ODC)	9	6.77e-03	1.38e-02	PSMD13/PSMD6/PSMA4/PSMD2/PSMB3/PSMC3/PSMD5
Reactome Integration of energy metabolism	9	6.77e-03	1.38e-02	ADCY4/PRKCA/RAPGEF3/GNB2/GNG10/GNB4/SLC25A4
Reactome mRNA Splicing	9	6.77e-03	1.38e-02	SF3B3/POLR2J/LSM2/SF3B5/PAPOLA/CPSF1/CPSF7
Reactome G1/S Transition	13	6.89e-03	1.38e-02	PSMD13/PSMD6/PSMA4/PSMD2/PSMB3/PSMC3/UBA52/PSMD5/WEE1
Reactome Signaling by Wnt	11	7.05e-03	1.38e-02	PSMD13/PSMD6/PSMA4/PSMD2/PSMB3/PSMC3/UBA52/PSMD5
Reactome M/G1 Transition	11	7.05e-03	1.38e-02	PSMD13/PSMD6/PSMA4/PSMD2/PSMB3/PSMC3/UBA52/PSMD5
Reactome Synthesis of DNA	11	7.05e-03	1.38e-02	PSMD13/PSMD6/PSMA4/PSMD2/PSMB3/PSMC3/UBA52/PSMD5
Reactome Destabilization of mRNA by AUF1 (hnRNP D0)	11	7.05e-03	1.38e-02	PSMD13/PSMD6/PSMA4/PSMD2/PSMB3/PSMC3/UBA52/PSMD5
Reactome Metabolism of carbohydrates	18	1.10e-02	2.13e-02	ENO1/PFKL/NUP54/NUP107/NUP85/GALT/AGRN/SGSH/GOT2/G6PC3/FMOD
Reactome Cytokine Signaling in Immune system	16	1.24e-02	2.39e-02	UBA52/HLA-DPA1/NOD1/NUP54/NUP107/NUP85/IFITM1/IFITM2/EIF2AK2/SP100
Reactome Mitotic G1-G1/S phases	14	1.38e-02	2.59e-02	PSMD13/PSMD6/PSMA4/PSMD2/PSMB3/PSMC3/UBA52/PSMD5/WEE1
Reactome Interferon Signaling	14	1.38e-02	2.59e-02	UBA52/HLA-DPA1/NUP54/NUP107/NUP85/IFITM1/IFITM2/EIF2AK2/SP100
Reactome APC/C:Cdh1 mediated degradation of Cdc20 and other APC/C:Cdh1 targeted proteins in late mitosis/early G1	12	1.52e-02	2.59e-02	PSMD13/PSMD6/PSMA4/PSMD2/PSMB3/PSMC3/UBA52/PSMD5
Reactome Autodegradation of Cdh1 by Cdh1:APC/C	12	1.52e-02	2.59e-02	PSMD13/PSMD6/PSMA4/PSMD2/PSMB3/PSMC3/UBA52/PSMD5
KEGG Lysine degradation	6	1.54e-02	2.59e-02	ALDH1B1/ACAT1/ALDH9A1/ALDH7A1/SETD7
KEGG Glycerolipid metabolism	6	1.54e-02	2.59e-02	ALDH1B1/ALDH9A1/ALDH7A1/DGKG/DGKQ
KEGG Arrhythmogenic right ventricular cardiomyopathy (ARVC)	6	1.54e-02	2.59e-02	CACNA2D1/DSG2/SGCG/SGCA/ITGA1
BioCarta Mechanism of Gene Regulation by Peroxisome Proliferators via PPARa(alpha)	6	1.54e-02	2.59e-02	APOA1/PRKCA/FAT1/MRPL11/SRA1
BioCarta Proteasome Complex	6	1.54e-02	2.59e-02	PSMD6/PSMA4/PSMB3/PSMC3/RPN1
Reactome Signaling by EGFR in Cancer	6	1.54e-02	2.59e-02	CSK/ADCY4/PRKCA/UBA52/CASP9
Reactome Class B/2 (Secretin family receptors)	6	1.54e-02	2.59e-02	GNB2/GNG10/GNB4/VIPR2/FZD4
Reactome Transport of glucose and other sugars, bile salts and organic acids, metal ions and amine compounds	6	1.54e-02	2.59e-02	SLC2A12/SLC2A8/SLC22A18/SLC14A1/SLC2A11
Reactome G alpha (s) signalling events	6	1.54e-02	2.59e-02	ADCY4/GNB2/GNG10/GNB4/VIPR2
Reactome G alpha (z) signalling events	6	1.54e-02	2.59e-02	ADCY4/PRKCA/GNB2/GNG10/GNB4
Reactome Thrombin signalling through proteinase activated receptors (PARs)	6	1.54e-02	2.59e-02	GNA12/GNB2/GNG10/ARRB2/GNB4
Reactome Aquaporin-mediated transport	6	1.54e-02	2.59e-02	ADCY4/GNB2/GNG10/GNB4/AQP3
Reactome Regulation of Water Balance by Renal Aquaporins	6	1.54e-02	2.59e-02	ADCY4/GNB2/GNG10/GNB4/AQP3
Reactome TRAF6 mediated induction of NFkB and MAP kinases upon TLR7/8 or 9 activation	6	1.54e-02	2.59e-02	NFKBIB/MAPKAPK2/UBA52/APP/NOD1
Reactome Endosomal Sorting Complex Required For Transport (ESCRT)	6	1.54e-02	2.59e-02	UBA52/CHMP4B/CHMP4A/CHMP3/TSG101
Reactome Signaling by TGF-beta Receptor Complex	6	1.54e-02	2.59e-02	UBA52/XPO1/CCNT1/PPP1R15A/SMAD7
Reactome PPARA Activates Gene Expression	10	1.63e-02	2.68e-02	ACADM/APOA1/ANGPTL4/ABCA1/TNFRSF21/MED25/MED17
Reactome DNA Repair	10	1.63e-02	2.68e-02	UBA52/POLR2J/ERCC6/MAD2L2/LIG4/XRCC5/LIG3
KEGG RNA degradation	8	1.67e-02	2.68e-02	LSM2/ENO1/PAPOLA/EXOSC2/LSM5/LSM4
KEGG Proteasome	8	1.67e-02	2.68e-02	PSMD13/PSMD6/PSMA4/PSMD2/PSMB3/PSMC3
Reactome RNA Polymerase II Transcription	8	1.67e-02	2.68e-02	POLR2J/CCNT1/PAPOLA/CPSF1/CPSF7/TAF11
Reactome Unfolded Protein Response	8	1.67e-02	2.68e-02	CALR/SSR1/EXOSC2/ACADVL/WFS1/GOSR2
Reactome Signaling by Insulin receptor	8	1.67e-02	2.68e-02	SHC2/RPS6/TCIRG1/ATP6V1B2/ATP6V1E1/PRKAA1
Reactome Cell Cycle Checkpoints	15	2.49e-02	3.97e-02	PSMD13/PSMD6/PSMA4/PSMD2/PSMB3/PSMC3/UBA52/PSMD5/WEE1
Reactome Regulation of mitotic cell cycle	13	2.86e-02	4.51e-02	PSMD13/PSMD6/PSMA4/PSMD2/PSMB3/PSMC3/UBA52/PSMD5
Reactome APC/C:Cdc20 mediated degradation of mitotic proteins	13	2.86e-02	4.51e-02	PSMD13/PSMD6/PSMA4/PSMD2/PSMB3/PSMC3/UBA52/PSMD5

## Sheet: Table S9. TIPS BAG
Pathway name	Pathway size	LRT p-value	BH corrected p-value	Matched genes
BioCarta Ceramide Signaling Pathway	5	1.54383e-08	3.58169e-06	RAF1, TNFRSF1A, SMPD1, RIPK1
BioCarta NFAT and Hypertrophy of the heart (Transcription in the broken heart)	5	4.23833e-08	9.83292e-06	CAMK1G, RAF1, CALR, AGT
BioCarta Phospholipids as signalling intermediaries	5	8.82491e-24	2.04738e-21	PDGFA, ASAH1, SMPD1, RAC1
KEGG Adipocytokine signaling pathway	6	5.06768e-14	1.1757e-11	PRKAG2, TNFRSF1A, CPT1B, NFKBIB
KEGG Alanine, aspartate and glutamate metabolism	6	9.51213e-19	2.20681e-16	GFPT2, GOT2, NIT2, ALDH4A1, ALDH5A1, ASS1
KEGG Antigen processing and presentation	8	6.52866e-09	1.51465e-06	HLA-C, HSPA4, CD4, TAP2, CALR, HLA-DPA1, HSP90AB1
KEGG Arginine and proline metabolism	6	1.64071e-10	3.80644e-08	CKMT1A, GOT2, ASS1, ALDH2
KEGG Butanoate metabolism	5	1.75742e-38	4.07722e-36	ALDH2, ACAT2, ACAT1, ALDH5A1, BDH2
KEGG Calcium signaling pathway	8	2.12658e-14	4.93367e-12	ADRB1, PLCD3, ADCY3, PDE1B, NOS1, ADCY4, SPHK2, HTR5A
KEGG Cardiac muscle contraction	5	5.92545e-07	0.00013747	TPM2, COX7A1, CACNA2D2, UQCRC2
KEGG Cell adhesion molecules (CAMs)	8	3.14553e-05	0.00729763	CDH5, JAM2, CD4, HLA-DPA1, SDC4, HLA-C, HLA-A, F11R
KEGG Cell cycle	5	9.02579e-10	2.09398e-07	RBL2, MCM4, MCM6, ANAPC4
KEGG Dilated cardiomyopathy	6	2.67583e-23	6.20793e-21	ADCY6, ADRB1, TPM2, CACNA2D2, ADCY4, ADCY3
KEGG DNA replication	7	4.51165e-10	1.0467e-07	POLE4, RNASEH2B, LIG1, SSBP1
KEGG ECM-receptor interaction	9	2.98686e-07	6.9295e-05	COL6A1, COL4A1, COL4A2, LAMA4, CD44, COL11A2, SDC4, COL5A3, THBS2
KEGG Endocytosis	13	2.49143e-05	0.00578012	ADRB1, PIP5K1A, VPS28, RAB11FIP5, PLD2, SH3GLB2, VTA1, HLA-A, FGFR3, STAM2, GRK5
KEGG Fatty acid metabolism	10	1.35478e-20	3.1431e-18	ALDH2, ACAT2, ACADVL, ACAT1, HADHB, ACSL6, ACSL5, GCDH, CPT1B, ECI2
KEGG Fc gamma R-mediated phagocytosis	8	4.58338e-05	0.0106334	PIP5K1A, ARPC5, PLD2, RAF1, SPHK2
KEGG Focal adhesion	14	0.000184751	0.0428622	PARVA, LAMA4, COL11A2, THBS2, COL5A3, COL6A1, PAK4, COL4A1, COL4A2, PDGFA, CRK, RAF1, MAPK3, RAC1
KEGG Gap junction	9	1.14302e-05	0.0026518	ADCY6, ADRB1, TUBB2A, ADCY3, PDGFA
KEGG Glutathione metabolism	10	5.77991e-08	1.34094e-05	GSTP1, MGST3, GGCT, GSTM3, GPX4, GCLM, GSTO2
KEGG GnRH signaling pathway	11	2.74011e-05	0.00635705	MAP3K3, MAPK12, ADCY3, PLA2G12A, PLD2, ADCY6, ATF4
KEGG Long-term potentiation	5	1.55826e-14	3.61515e-12	RAF1, MAPK3, RAPGEF3, ATF4
KEGG Lysine degradation	6	2.50307e-14	5.80713e-12	ALDH2, ACAT2, ACAT1, OGDHL, GCDH, AADAT
KEGG Lysosome	8	1.16927e-23	2.71271e-21	AP4B1, SMPD1, CTSH, CTSO, ASAH1, AP4M1, CTSF, HEXA
KEGG Metabolism of xenobiotics by cytochrome P450	6	2.2243e-07	5.16039e-05	GSTP1, MGST3, GSTM3, GSTO2
KEGG Neuroactive ligand-receptor interaction	7	4.29753e-18	9.97027e-16	ADRB1, SSTR2, NTSR2, HTR5A, CRHR1, CHRNB2
KEGG Nucleotide excision repair	5	1.49553e-10	3.46964e-08	POLE4, RPA2, XPA, GTF2H1
KEGG Oxidative phosphorylation	11	2.09144e-31	4.85215e-29	NDUFA3, SDHC, COX7A1, UQCRFS1, UQCRC2, ATP6V0E2, NDUFV3, NDUFS8, NDUFS1, NDUFS2, COX11
KEGG Parkinson's disease	14	1.03269e-10	2.39584e-08	UBE2L6, NDUFA3, UBE2L3, SDHC, COX7A1, UBE2J1, UQCRFS1, UQCRC2, NDUFV3, NDUFS1, NDUFS2
KEGG Peroxisome	11	1.19727e-20	2.77766e-18	CAT, PHYH, ACSL6, AMACR, PEX5, ECH1, PEX26, PEX6, PEX10, ACSL5, ECI2
KEGG Porphyrin and chlorophyll metabolism	5	1.23989e-53	2.87655e-51	ALAD, BLVRB, UROS, MMAB, FECH
KEGG Prostate cancer	8	3.5142e-09	8.15295e-07	RAF1, GSTP1, CREB5, MAPK3, PDGFA, HSP90AB1, ATF4
KEGG Purine metabolism	14	6.75782e-08	1.56781e-05	POLR1D, PNPT1, NME4, ATIC, ADCY3, PDE1B, POLR2D, POLR2C, ADCY6, ADCY4, ITPA, POLE4, NT5E, APRT
KEGG Pyrimidine metabolism	12	5.87861e-18	1.36384e-15	POLR1D, PNPT1, NME4, DCTD, POLR2D, POLR2C, UCK1, UCKL1, ITPA, POLE4, NT5E, AK3
KEGG Regulation of actin cytoskeleton	10	1.84926e-09	4.29028e-07	ARPC5, FGFR3, PAK4, PIP5K1A, PDGFA, CRK, RAF1, MAPK3, RAC1
KEGG Ribosome	14	1.37106e-18	3.18086e-16	RPL36AL, RPSA, RPL28, RPS18, RPS5, RPL10A, RPS2, RPL12, RPL8, RPL9, RPS9, RPS23
KEGG Small cell lung cancer	5	1.01712e-18	2.35973e-16	COL4A1, COL4A2, LAMA4, TRAF5, TRAF1
KEGG Sphingolipid metabolism	5	3.10376e-46	7.20071e-44	SPHK2, SMPD4, ACER3, ASAH1, SMPD1
KEGG Spliceosome	11	2.41338e-62	5.59905e-60	LSM5, SF3B2, SF3B3, PRPF31, WBP11, DHX16, XAB2, SNRPE, CRNKL1, AQR, SNRPC
KEGG TGF-beta signaling pathway	5	1.48261e-12	3.43965e-10	MAPK3, RBL2, SMAD9, THBS2
KEGG Tryptophan metabolism	7	1.44692e-26	3.35686e-24	ALDH2, CAT, ACAT2, ACAT1, OGDHL, GCDH, AADAT
KEGG Ubiquitin mediated proteolysis	10	5.1351e-07	0.000119134	UBE2L6, UBE2K, TRIM37, UBE2G2, UBE2L3, RNF7, UBE2W, UBE2J1, CUL3, ANAPC4
KEGG Valine, leucine and isoleucine degradation	8	3.84625e-11	8.92331e-09	ALDH2, ACAT2, ACAT1, HADHB, DBT, BCKDHB, MCCC2, MCCC1
Reactome 3' -UTR-mediated translational regulation	14	4.93307e-09	1.14447e-06	EIF4B, RPSA, RPL10A, RPL8, RPL9, RPL12, RPL28, RPS2, RPS5, RPS9, RPS18, RPS23, RPS28
Reactome A tetrasaccharide linker sequence is required for GAG synthesis	5	1.7828e-37	4.13609e-35	CSPG4, GPC5, GPC1, BCAN, SDC4
Reactome Activation of the mRNA upon binding of the cap-binding complex and eIFs, and subsequent binding to 43S	9	5.98862e-12	1.38936e-09	EIF4B, RPSA, RPS2, RPS5, RPS9, RPS18, RPS23, RPS28
Reactome Antigen processing-Cross presentation	6	9.20555e-16	2.13569e-13	HLA-A, HLA-C, PSMD13, TAP2, CALR, PSMF1
Reactome Antigen processing: Ubiquitination & Proteasome degradation	15	6.03636e-07	0.000140044	FBXO27, ANAPC4, UBE2K, TRIM37, UBE2J1, RNF220, UBE2W, PSMD13, RNF6, UBE2G2, UBE2L3, ASB13, CUL3, UBE2L6, PSMF1
Reactome Apoptosis	6	8.62337e-14	2.00062e-11	PSMD13, SATB1, TNFRSF1A, YWHAB, RIPK1
Reactome ARMS-mediated activation	5	4.87962e-11	1.13207e-08	CRK, RAF1, YWHAB
Reactome Asparagine N-linked glycosylation	7	3.35189e-42	7.77638e-40	MGAT4B, PRKCSH, MOGS, CALR, DPM2, MCFD2, GFPT2
Reactome Branched-chain amino acid catabolism	5	1.45004e-33	3.3641e-31	DBT, MCCC1, BCKDHB, MCCC2
Reactome Cell Cycle	17	7.75287e-14	1.79867e-11	TUBGCP3, NUDC, SDCCAG8, CEP164, ANAPC4, SKA2, LIG1, MCM4, MCM6, PCM1, PPP2R1B, PSMD13, RBL2, RPA2, PSMF1
Reactome Cell Cycle, Mitotic	17	2.75645e-07	6.39495e-05	TUBGCP3, NUDC, SDCCAG8, CEP164, ANAPC4, SKA2, MCM4, MCM6, PCM1, PPP2R1B, CDK5RAP2, PSMD13, RBL2, RPA2, NUP85
Reactome Cell-Cell communication	8	1.59934e-13	3.71047e-11	CDH5, F11R, PARVA, RAC1, MAPK12, CDH24, NCK2, CD151
Reactome Chondroitin sulfate/dermatan sulfate metabolism	7	3.01915e-07	7.00442e-05	CSPG4, GPC5, GPC1, HEXA, CSGALNACT2, BCAN, SDC4
Reactome Class A/1 (Rhodopsin-like receptors)	7	2.758e-13	6.39857e-11	ADRB1, AGT, NTSR2, GPR4, HTR5A, RGR, SSTR2
Reactome Collagen formation	9	2.01912e-10	4.68436e-08	CRTAP, COL4A1, COL4A2, COL6A1, COL9A1, COL11A2, COL16A1, COL24A1, COL5A3
Reactome Diabetes pathways	7	1.56707e-14	3.63559e-12	EXOC3, ACADVL, ATF4, DNAJB11, XBP1, CALR
Reactome DNA Repair	8	8.609e-11	1.99729e-08	GTF2H1, APEX1, POLR2C, POLR2D, XAB2, RPA2, XPA
Reactome DNA Replication	10	1.29522e-06	0.000300492	NUDC, SKA2, MCM4, MCM6, PPP2R1B, PSMD13, RPA2, NUP85
Reactome Downstream Signaling Events Of B Cell Receptor (BCR)	5	4.61996e-14	1.07183e-11	RICTOR, NFKBIB, PSMD13, MLST8, PSMF1
Reactome Downstream signaling of activated FGFR	11	0.000189035	0.0438561	ADCY3, ADCY6, ADCY4, FGFR3, RICTOR, PDE1B, RAF1, MLST8, YWHAB
Reactome ER-Phagosome pathway	6	3.95491e-05	0.0091754	HLA-A, HLA-C, PSMD13, TAP2, CALR
Reactome Extracellular matrix organization	9	1.85977e-06	0.000431467	CRTAP, COL4A1, COL4A2, COL9A1, COL11A2, COL16A1, COL24A1, COL5A3
Reactome Factors involved in megakaryocyte development and platelet production	5	2.84467e-27	6.59963e-25	KLC1, AK3, MFN1, RAC1, AKAP1
Reactome Fatty acid, triacylglycerol, and ketone body metabolism	14	2.33818e-21	5.42458e-19	CPT1B, AGT, ACSL6, HADHB, ACADVL, FADS1, PRKAG2, ACSL5, SLC25A1, NCOA3, NCOA1, TECR
Reactome Formation of RNA Pol II elongation complex	5	7.36188e-29	1.70796e-26	CDK9, GTF2H1, POLR2C, POLR2D, CTDP1
Reactome Formation of the ternary complex, and subsequently, the 43S complex	8	7.20952e-13	1.67261e-10	RPSA, RPS2, RPS5, RPS9, RPS18, RPS23, RPS28
Reactome G alpha (q) signalling events	5	4.00771e-07	9.2979e-05	AGT, NTSR2, GNG10, GPR4, GRK5
Reactome G alpha (s) signalling events	6	5.28336e-10	1.22574e-07	ADCY3, ADCY6, ADRB1, ADCY4, GNG10, PDE1B
Reactome GABA B receptor activation	5	2.35701e-05	0.00546826	ADCY6, ADCY4, GNG10, KCNJ10
Reactome GABA receptor activation	5	1.2824e-11	2.97516e-09	ADCY3, ADCY6, ADCY4, GNG10, KCNJ10
Reactome Glucose metabolism	6	8.45556e-23	1.96169e-20	AGL, GOT2, PFKL, PGAM1, SLC25A1
Reactome Glucose transport	5	7.21978e-05	0.0167499	NUP50, NUP210, NUP85, G6PC3, NUP93
Reactome Glutathione conjugation	9	7.32958e-09	1.70046e-06	GSTO2, GGT5, GCLM, GSTM5, GSTP1, CNDP2, GGCT
Reactome Glycerophospholipid biosynthesis	5	5.56219e-17	1.29043e-14	HADHB, PLD2, PLA2G12A, PLA2G4C
Reactome Glycosaminoglycan metabolism	10	4.87444e-05	0.0113087	CSPG4, EXT2, GPC1, HEXA, CSGALNACT2, BCAN, CD44
Reactome GPCR ligand binding	10	8.64628e-06	0.00200594	ADRB1, AGT, GNG10, GPR4, HTR5A, RGR, SSTR2, WNT3
Reactome Heparan sulfate/heparin (HS-GAG) metabolism	7	6.47242e-05	0.015016	CSPG4, EXT2, GPC5, GPC1, BCAN
Reactome HIV Infection	17	3.94689e-07	9.15678e-05	CDK9, NUP50, GTF2H1, HLA-A, LIG1, VPS28, POLR2C, POLR2D, PACS1, PSMD13, RAC1, NUP85, CTDP1, CD4, PSMF1, NUP93
Reactome HS-GAG biosynthesis	5	6.73358e-25	1.56219e-22	EXT2, GPC5, GPC1, SDC4, HS3ST2
Reactome Insulin receptor signalling cascade	11	6.5188e-06	0.00151236	CRK, EIF4B, FGFR3, PRKAG2, PPM1A, MAPK3, RAF1, MLST8
Reactome Integrin cell surface interactions	6	1.71906e-08	3.98823e-06	RAPGEF3, COL4A1, COL4A2, CRK, F11R, JAM2
Reactome Interferon alpha/beta signaling	7	5.79618e-18	1.34471e-15	IFITM3, HLA-C, IFIT1, IFNAR1, MX1, IFITM1
Reactome Late Phase of HIV Life Cycle	10	9.43687e-19	2.18935e-16	CDK9, NUP50, NUP210, GTF2H1, VPS28, POLR2C, POLR2D, CTDP1, NUP93
Reactome Membrane Trafficking	8	5.57349e-35	1.29305e-32	STAM2, AP4B1, COPB1, BLOC1S3, MYO6, VPS28, VTA1, CHMP3
Reactome Metabolism of amino acids and derivatives	16	1.46383e-24	3.39609e-22	DBT, GCDH, GCLM, GOT2, ASS1, AADAT, CKMT1A, ADI1, CNDP2, MCCC1, PSMD13, BCKDHB, MCCC2, ALDH4A1, PSMF1
Reactome Metabolism of carbohydrates	24	0.000122364	0.0283885	NUP50, CSPG4, EXT2, GPC5, NUP210, AMY2B, GOT2, HEXA, PFKL, PGAM1, PPP2R1B, CSGALNACT2, BCAN, SDC4, SLC2A5, SLC25A1, TALDO1, G6PC3, CD44, NUP93, HS3ST2
Reactome Metabolism of non-coding RNA	6	4.17029e-10	9.67507e-08	NUP50, NUP210, SNRPE, NUP85
Reactome MHC class II antigen presentation	6	1.05268e-08	2.44222e-06	CTSH, CTSO, HLA-DPA1, KLC1, DCTN4, CTSF
Reactome Mitochondrial Protein Import	6	6.84326e-24	1.58764e-21	CHCHD4, SAMM50, TIMM13, TIMM10, GFER
Reactome Mitotic G2-G2/M phases	5	3.08844e-47	7.16517e-45	TUBGCP3, SDCCAG8, CEP164, PCM1, CDK5RAP2
Reactome mRNA Processing	14	1.02543e-07	2.37899e-05	NUP50, SF3B2, NUP210, SF3B3, GTF2H1, CPSF1, CPSF2, POLR2C, POLR2D, SNRPE, CPSF7, NUP85, LSM10, NUP93
Reactome mRNA Splicing	8	9.21717e-14	2.13838e-11	SF3B2, SF3B3, CPSF1, CPSF2, POLR2C, POLR2D, SNRPE, CPSF7
Reactome mRNA Splicing - Minor Pathway	5	3.35637e-08	7.78677e-06	SF3B2, SF3B3, POLR2C, POLR2D, SNRPE
Reactome MyD88:Mal cascade initiated on plasma membrane	6	6.86189e-07	0.000159196	DUSP7, NFKBIB, PPP2R1B, MAPK3, S100B
Reactome Neuronal System	14	3.74345e-19	8.6848e-17	ADCY3, ADCY6, CHRNB2, ADCY4, STX2, ALDH2, GNG10, KCNJ10, KCNN3, MYO6, RAB3A, RAF1, VAMP1, ALDH5A1
Reactome Neurotransmitter Receptor Binding And Downstream Transmission In The Postsynaptic Cell	8	6.77701e-12	1.57227e-09	ADCY3, ADCY6, CHRNB2, ADCY4, GNG10, KCNJ10, MYO6, RAF1
Reactome NFkB and MAP kinases activation mediated by TLR4 signaling repertoire	8	3.91529e-05	0.00908346	TICAM1, DUSP7, NFKBIB, MAPK3, S100B, RIPK1
Reactome Nucleotide Excision Repair	7	3.36339e-18	7.80307e-16	GTF2H1, POLR2C, POLR2D, XAB2, RPA2, XPA
Reactome Opioid Signalling	6	4.71852e-09	1.0947e-06	ADCY3, ADCY6, ADCY4, GNG10, PDE1B, PPP2R1B
Reactome Phase II conjugation	11	9.78668e-16	2.27051e-13	GSTO2, GGT5, GCLM, GSTM5, GSTP1, MGST3, CNDP2, SULT1A1, TPMT, GGCT
Reactome Phospholipid metabolism	16	2.61233e-20	6.0606e-18	CSNK1G2, HADHB, HEXA, ASAH1, PLD2, ACER3, PI4K2A, SMPD4, INPP5E, SPHK2, PNPLA2, SMPD1, PLA2G12A, MTMR2
Reactome PI3K Cascade	6	1.04911e-27	2.43394e-25	EIF4B, FGFR3, PIK3R4, PRKAG2, PPM1A, MLST8
Reactome Post-translational protein modification	13	1.31154e-22	3.04277e-20	MGAT4B, EIF5A, PIGC, PIGH, PIGX, PRKCSH, MOGS, CALR, GPAA1, DPM2, MCFD2, GFPT2
Reactome Processing of Capped Intron-Containing Pre-mRNA	12	9.3881e-05	0.0217804	NUP50, SF3B2, SF3B3, CPSF1, CPSF2, POLR2C, POLR2D, SNRPE, CPSF7, NUP85, NUP93
Reactome Recruitment of mitotic centrosome proteins and complexes	5	1.25595e-42	2.91381e-40	TUBGCP3, SDCCAG8, CEP164, PCM1
Reactome Regulation of mRNA Stability by Proteins that Bind AU-rich Elements	5	3.88555e-06	0.000901447	PSMD13, YWHAB, TNFSF13, PSMF1
Reactome Respiratory electron transport	9	1.26057e-22	2.92452e-20	ETFDH, NDUFA3, NDUFS1, NDUFS2, NDUFV3, SDHC, UQCRC2, UQCRFS1
Reactome Respiratory electron transport, ATP synthesis by chemiosmotic coupling, and heat production by uncoupling proteins.	9	1.24041e-39	2.87776e-37	ETFDH, NDUFA3, NDUFS1, NDUFS2, NDUFS8, NDUFV3, SDHC, UQCRC2, UQCRFS1
Reactome RIG-I/MDA5 mediated induction of IFN-alpha/beta pathways	5	8.91461e-10	2.06819e-07	UBE2K, NFKBIB, S100B, RIPK1, UBE2L6
Reactome RNA Polymerase I Transcription	5	3.80551e-25	8.82877e-23	GTF2H1, POLR1D, MAPK3, KAT2B, TAF1C
Reactome RNA Polymerase I, RNA Polymerase III, and Mitochondrial Transcription	6	3.76037e-30	8.72406e-28	GTF2H1, POLR1D, POLR3E, MAPK3, KAT2B, TAF1C
Reactome RNA Polymerase II Pre-transcription Events	5	3.24933e-34	7.53843e-32	CDK9, GTF2H1, POLR2C, POLR2D, CTDP1
Reactome RNA Polymerase II Transcription	10	2.62731e-21	6.09537e-19	CDK9, GTF2H1, CPSF1, CPSF2, POLR2C, POLR2D, CPSF7, LSM10, CTDP1
Reactome Semaphorin interactions	8	2.52122e-06	0.000584924	SEMA4D, FES, HSP90AB1, DPYSL5, SEMA6A, SEMA4A
Reactome Signaling by ERBB4	8	4.09518e-06	0.000950082	RICTOR, WWOX, MAPK3, RAF1, S100B, MLST8
Reactome Signaling by Insulin receptor	11	6.5188e-06	0.00151236	CRK, EIF4B, FGFR3, PRKAG2, PPM1A, MAPK3, RAF1, MLST8
Reactome Signaling by Interleukins	7	2.20209e-06	0.000510884	CRK, MAP3K3, YES1, YWHAB
Reactome Signaling by NOTCH	5	7.49195e-29	1.73813e-26	DTX1, NOTCH4, MIB1, HDAC11, KAT2B
Reactome Signaling by SCF-KIT	9	6.97074e-06	0.00161721	FES, RICTOR, MAPK3, RAC1, RAF1, MLST8, YES1
Reactome Signaling by the B Cell Receptor (BCR)	5	7.58867e-06	0.00176057	RICTOR, NFKBIB, PSMD13, MLST8
Reactome Signalling to p38 via RIT and RIN	5	1.46653e-05	0.00340236	RAF1, RIT1, YWHAB
Reactome Signalling to RAS	6	2.00367e-06	0.000464851	MAPK3, RAF1, RALGDS, MAPK12
Reactome SLC-mediated transmembrane transport	9	2.53802e-13	5.88821e-11	NUP50, SLC36A1, NUP210, SLCO1C1, SLC2A5, SLC9A5, G6PC3, NUP93
Reactome Sphingolipid metabolism	7	2.625e-36	6.09e-34	CSNK1G2, HEXA, ASAH1, ACER3, SMPD4, SPHK2, SMPD1
Reactome The citric acid (TCA) cycle and respiratory electron transport	9	7.89827e-07	0.00018324	ETFDH, NDUFS1, NDUFS2, NDUFS8, NDUFV3, SDHC, UQCRC2
Reactome Transcription	15	1.00338e-10	2.32784e-08	CDK9, GTF2H1, CPSF1, POLR1D, CPSF2, POLR2C, POLR2D, POLR3E, SNRPE, CPSF7, LSM10, KAT2B, TAF1C, CTDP1
Reactome Transcription-coupled NER (TC-NER)	6	1.73426e-14	4.02348e-12	GTF2H1, LIG1, POLR2C, POLR2D, XAB2
Reactome Translation	16	1.9941e-15	4.62632e-13	EIF4B, RPSA, RPL10A, RPL8, RPL9, RPL12, RPL28, RPS2, RPS5, RPS9, RPS18, RPS23, SRP14, EIF2B2
Reactome Transmembrane transport of small molecules	13	3.44535e-10	7.9932e-08	NUP50, ADCY3, ADCY6, SLC36A1, NUP210, SLCO1C1, SLC2A5, SLC9A5, NUP85, G6PC3, NUP93
Reactome Transmission across Chemical Synapses	11	2.36097e-08	5.47745e-06	ADCY3, ADCY6, CHRNB2, ADCY4, ALDH2, GNG10, MYO6, RAB3A, RAF1, ALDH5A1
Reactome Transport of Mature mRNA Derived from an Intronless Transcript	6	4.35717e-08	1.01086e-05	NUP50, NUP210, CPSF1, CPSF2, NUP85
Reactome Unfolded Protein Response	6	6.4134e-27	1.48791e-24	EXOSC6, ACADVL, ATF4, DNAJB11, XBP1, CALR

## Sheet: Table S10. CoMM BAG
Pathway name	Pathway size	Exact test p-value	BH corrected p-value	Matched genes
KEGG Glutathione metabolism	10	6.32e-03	4.19e-02	GSTO2/GCLM/GSTM5/MGST3/GPX4
KEGG Ribosome	14	1.04e-06	2.68e-05	RPL10A/RPL8/RPL9/RPL12/RPL28/RPS2/RPS9/RPS23/RPS26/RPS28
KEGG Valine, leucine and isoleucine degradation	8	1.77e-03	1.58e-02	HADHB/DBT/ACAT1/MCCC1/MCCC2
Reactome 3' -UTR-mediated translational regulation	14	1.04e-06	2.68e-05	RPL10A/RPL8/RPL9/RPL12/RPL28/RPS2/RPS9/RPS23/RPS26/RPS28
Reactome Activation of the mRNA upon binding of the cap-binding complex and eIFs, and subsequent binding to 43S	9	3.55e-03	3.05e-02	RPS2/RPS9/RPS23/RPS26/RPS28
Reactome Adaptive Immune System	36	1.78e-03	1.58e-02	YWHAB/HLA-A/TAP2/CALR/HLA-DPA1/KLC1/UBE2K/TRIM37/UBE2J1/RNF220/UBE2G2/ASB13
Reactome Biological oxidations	13	6.48e-04	7.91e-03	GSTO2/GCLM/CYP2J2/GSTM5/MGST3/SULT1A1/TPMT
Reactome Branched-chain amino acid catabolism	5	1.50e-03	1.52e-02	DBT/ACAT1/MCCC1/MCCC2
Reactome Cell Cycle	17	4.54e-03	3.29e-02	NUP85/TUBGCP3/NUDC/CEP164/MCM4/PCM1/RBL2
Reactome Cell Cycle, Mitotic	17	4.54e-03	3.29e-02	NUP85/TUBGCP3/NUDC/CEP164/MCM4/PCM1/RBL2
Reactome Class I MHC mediated antigen processing & presentation	19	3.57e-04	5.18e-03	HLA-A/TAP2/CALR/UBE2K/TRIM37/UBE2J1/RNF220/UBE2G2/ASB13
Reactome Cytokine Signaling in Immune system	22	5.93e-03	4.04e-02	NUP210/NUP85/NUP93/MAP2K2/YWHAB/HLA-A/HLA-DPA1/IFITM3
Reactome Developmental Biology	26	5.14e-03	3.61e-02	MAP2K2/YWHAB/FES/DPYSL4/WNT10B/MED25/NCOA3/NCK2/NCOA1
Reactome Fatty acid, triacylglycerol, and ketone body metabolism	14	1.43e-05	2.55e-04	MED25/NCOA3/NCOA1/AGT/FADS1/PRKAG2/HADHB/ACAT1/ACSL5
Reactome Formation of the ternary complex, and subsequently, the 43S complex	8	1.77e-03	1.58e-02	RPS2/RPS9/RPS23/RPS26/RPS28
Reactome Generic Transcription Pathway	32	5.67e-07	2.63e-05	MED25/NCOA3/NCOA1/CDK9/ZNF320/NRBF2/ZNF517/ZNF506/ZNF589/ZNF317/ZNF202/ZNF419/ZNF496/KAT2B/ZNF160/ZNF605
Reactome Host Interactions of HIV factors	11	1.51e-03	1.52e-02	NUP210/NUP85/NUP93/HLA-A/CDK9/PACS1
Reactome Immune System	60	5.33e-04	6.86e-03	NUP210/NUP85/NUP93/MAP2K2/YWHAB/HLA-A/TAP2/CALR/S100B/HLA-DPA1/KLC1/IFITM3/UBE2K/TRIM37/UBE2J1/RNF220/UBE2G2/ASB13
Reactome Influenza Life Cycle	20	8.12e-09	1.88e-06	RPL10A/RPL8/RPL9/RPL12/RPL28/RPS2/RPS9/RPS23/RPS26/RPS28/NUP210/NUP85/NUP93/CALR
Reactome Influenza Viral RNA Transcription and Replication	15	2.76e-06	6.40e-05	RPL10A/RPL8/RPL9/RPL12/RPL28/RPS2/RPS9/RPS23/RPS26/RPS28
Reactome Metabolism of amino acids and derivatives	16	4.94e-04	6.74e-03	DBT/GCDH/GCLM/ACAT1/CKMT1A/ADI1/MCCC1/MCCC2
Reactome Metabolism of lipids and lipoproteins	34	9.96e-04	1.16e-02	MED25/NCOA3/NCOA1/AGT/FADS1/PRKAG2/HADHB/PI4K2A/SMPD4/INPP5E/ACAT1/ACSL5
Reactome Metabolism of mRNA	22	5.20e-06	1.10e-04	RPL10A/RPL8/RPL9/RPL12/RPL28/RPS2/RPS9/RPS23/RPS26/RPS28/YWHAB/DDX6
Reactome Metabolism of non-coding RNA	6	4.03e-03	3.12e-02	NUP210/SNRPE/NUP85/NUP93
Reactome Metabolism of proteins	37	6.54e-06	1.26e-04	RPL10A/RPL8/RPL9/RPL12/RPL28/RPS2/RPS9/RPS23/RPS26/RPS28/EIF2B2/CALR/TIMM13/GFER/EIF5A/MOGS
Reactome Metabolism of RNA	28	4.70e-08	5.45e-06	RPL10A/RPL8/RPL9/RPL12/RPL28/RPS2/RPS9/RPS23/RPS26/RPS28/NUP210/SNRPE/NUP85/NUP93/YWHAB/DDX6
Reactome Metabolism of vitamins and cofactors	6	2.39e-04	3.70e-03	GSTO2/QPRT/PNPO/NADSYN1/SLC25A16
Reactome Nonsense Mediated Decay Enhanced by the Exon Junction Complex	14	1.04e-06	2.68e-05	RPL10A/RPL8/RPL9/RPL12/RPL28/RPS2/RPS9/RPS23/RPS26/RPS28
Reactome Peptide chain elongation	13	3.37e-07	2.60e-05	RPL10A/RPL8/RPL9/RPL12/RPL28/RPS2/RPS9/RPS23/RPS26/RPS28
Reactome Phase II conjugation	11	1.51e-03	1.52e-02	GSTO2/GCLM/GSTM5/MGST3/SULT1A1/TPMT
Reactome PPARA Activates Gene Expression	5	4.48e-05	7.43e-04	MED25/NCOA3/NCOA1/AGT/FADS1
Reactome SRP-dependent cotranslational protein targeting to membrane	14	1.04e-06	2.68e-05	RPL10A/RPL8/RPL9/RPL12/RPL28/RPS2/RPS9/RPS23/RPS26/RPS28
Reactome Translation	16	5.13e-07	2.63e-05	RPL10A/RPL8/RPL9/RPL12/RPL28/RPS2/RPS9/RPS23/RPS26/RPS28/EIF2B2
Reactome Transport of Mature mRNA Derived from an Intronless Transcript	6	4.03e-03	3.12e-02	NUP210/NUP85/NUP93/CPSF2
Reactome Transport of Mature Transcript to Cytoplasm	6	4.03e-03	3.12e-02	NUP210/NUP85/NUP93/CPSF2

[truncated: 2 more sheets: Table S11. PrediXcan BAG, Table S12. MV-IWAS BAG]
